# Supplementary material for: Oral Microbiota Identifies Patients in Early Onset Rheumatoid Arthritis
Source: Microorganisms. 2021 Aug 3;9(8):1657. doi: 10.3390/microorganisms9081657 (PMC8400434; doi:10.3390/microorganisms9081657)
Supplement: Supplementary file 1 [file microorganisms-09-01657-s001.zip]

Archive with 1 entries (1 files):
- microorganisms-1305594-supplementary.xlsx
