# Supplementary material for: Oral Microbiota Identifies Patients in Early Onset Rheumatoid Arthritis
Source: Microorganisms. 2021 Aug 3;9(8):1657. doi: 10.3390/microorganisms9081657 (PMC8400434; doi:10.3390/microorganisms9081657)
Supplement: Supplementary file 1 [file microorganisms-09-01657-s001.zip › microorganisms-1305594-supplementary.xlsx]

## Sheet: Supplementary Table S1
Supplementary Table S1. Bacterial taxa in saliva from early RA (eRA) patients versus healthy control subjects. Data are shown as mean abundances expressed as % of the individual´s total number of sequences and detection prevalence (n individuals) for taxa represented by >40 sequences in Illumina MiSeq sequencing of the v3–v4 region of the 16S rRNA gene. Data for all participants (n=120), early RA…
		Abundance (mean)				Prevalence (n)
		All	eRA	Healthy		All	eRA	Healthy
Phylum
	Absconditabacteria (SR1)	0.08	0.09	0.08		55	32	23
	Actinobacteria	10.77	11.01	10.52		120	61	59
	Bacteroidetes	18.17	18.61	17.72		120	61	59
	Cyanobacteria	0.02	0.01	0.02		30	14	16
	Firmicutes	51.41	50.04	52.83		120	61	59
	Fusobacteria	4.04	4.05	4.02		120	61	59
	Gracilibacteria (GN02)	0.01	0.01	0.01		27	15	12
	Proteobacteria	14.39	14.99	13.77		120	61	59
	Saccharibacteria (TM7)	0.89	0.83	0.96		119	60	59
	Spirochaetes	0.2	0.33	0.08		91	50	41
	Synergistetes	0.01	0.03	0		20	18	2
Class
	Absconditabacteria (SR1) [C-1]	0.08	0.09	0.08		55	32	23
	Actinobacteria	10.17	10.5	9.84		120	61	59
	Bacilli	37.77	37.62	37.92		120	61	59
	Bacteroidia	17.26	17.45	17.07		120	61	59
	Betaproteobacteria	4.26	4.69	3.81		120	61	59
	Clostridia	2.32	2.1	2.55		119	60	59
	Coriobacteriia	0.6	0.51	0.68		115	58	57
	Deltaproteobacteria	0	0.01	0		10	8	2
	Epsilonproteobacteria	0.5	0.48	0.52		120	61	59
	Erysipelotrichia	0.16	0.16	0.17		112	56	56
	Flavobacteriia	0.91	1.16	0.65		119	60	59
	Fusobacteriia	4.04	4.05	4.02		120	61	59
	Gammaproteobacteria	9.62	9.81	9.43		119	60	59
	Gracilibacteria (GN02) [C-1]	0.01	0.01	0.01		27	15	12
	Mollicutes	0.02	0.02	0.01		25	15	10
	Negativicutes	11.14	10.14	12.18		120	61	59
	Oscillatoriophycideae	0.02	0.01	0.02		30	14	16
	Saccharibacteria (TM7) [C-1]	0.89	0.83	0.96		119	60	59
	Spirochaetia	0.2	0.33	0.08		91	50	41
	Synergistia	0.01	0.03	0		20	18	2
Order
	Absconditabacteria (SR1) [O-1]	0.08	0.09	0.08		55	32	23
	Actinomycetales	9.83	10.07	9.59		120	61	59
	Bacillales	2.53	2.4	2.67		120	61	59
	Bacteroidales	17.26	17.45	17.07		120	61	59
	Bifidobacteriales	0.1	0.14	0.05		67	41	26
	Burkholderiales	0.13	0.09	0.18		91	40	51
	Campylobacterales	0.5	0.48	0.52		120	61	59
	Cardiobacteriales	0.08	0.09	0.07		96	48	48
	Clostridiales	2.32	2.1	2.55		119	60	59
	Coriobacteriales	0.59	0.51	0.68		115	58	57
	Corynebacteriales	0.25	0.29	0.2		108	56	52
	Desulfobacterales	0	0.01	0		10	8	2
	Eggerthellales	0	0	0		3	2	1
	Erysipelotrichales	0.16	0.16	0.17		112	56	56
	Flavobacteriales	0.91	1.16	0.65		119	60	59
	Fusobacteriales	4.04	4.05	4.02		120	61	59
	Gracilibacteria (GN02) [O-1]	0.01	0.01	0.01		27	15	12
	Lactobacillales	35.23	35.22	35.24		120	61	59
	Mollicutes [O-1]	0.01	0.01	0		2	1	1
	Mycoplasmatales	0.01	0.01	0.01		24	15	9
	Neisseriales	4.13	4.61	3.63		120	61	59
	Oscillatoriophycideae	0.02	0.01	0.02		30	14	16
	Pasteurellales	9.54	9.72	9.37		118	60	58
	Saccharibacteria (TM7) [O-1]	0.89	0.83	0.96		119	60	59
	Selenomonadales	0.3	0.33	0.26		116	58	58
	Spirochaetales	0.2	0.33	0.08		91	50	41
	Synergistales	0.01	0.03	0		20	18	2
	Veillonellales	10.84	9.8	11.92		120	61	59
Family
	Absconditabacteria (SR1) [F-1]	0.08	0.09	0.08		55	32	23
	Actinomycetaceae	2.33	1.99	2.68		120	61	59
	Aerococcaceae	0.09	0.1	0.08		52	28	24
	Atopobiaceae	0	-	0		1	0	1
	Bacteroidales	0.1	0.15	0.06		88	47	41
	Bifidobacteriaceae	0.1	0.14	0.05		67	41	26
	Burkholderiaceae	0.13	0.09	0.18		91	40	51
	Campylobacteraceae	0.5	0.48	0.52		120	61	59
	Cardiobacteriaceae	0.08	0.09	0.07		96	48	48
	Carnobacteriaceae	1.53	1.59	1.46		120	61	59
	Clostridiales [F-1]	0	0	0		7	6	1
	Coriobacteriaceae	0.59	0.51	0.68		115	58	57
	Corynebacteriaceae	0.25	0.29	0.2		108	56	52
	Desulfobulbaceae	0	0.01	0		10	8	2
	Eggerthellaceae	0	0	0		3	2	1
	Erysipelotrichaceae	0.16	0.16	0.17		112	56	56
	Flavobacteriaceae	0.91	1.16	0.65		119	60	59
	Fusobacteriaceae	2.46	2.5	2.43		120	61	59
	Gemellaceae	2.53	2.4	2.67		120	61	59
	Gracilibacteria (GN02) [F-1]	0.01	0.01	0.01		27	15	12
	Lachnospiraceae [XIV]	1.35	1.13	1.57		119	60	59
	Lactobacillaceae	0.06	0.11	0.01		36	26	10
	Leptotrichiaceae	1.57	1.56	1.59		120	61	59
	Micrococcaceae	7.5	8.08	6.91		120	61	59
	Mollicutes [F-1]	0.01	0.01	0		2	1	1
	Mycoplasmataceae	0.01	0.01	0.01		24	15	9
	Neisseriaceae	4.13	4.61	3.63		120	61	59
	Oscillatoriales	0.02	0.01	0.02		30	14	16
	Pasteurellaceae	9.54	9.72	9.37		118	60	58
	Peptococcaceae	0.05	0.05	0.05		65	35	30
	Peptoniphilaceae	0.08	0.1	0.06		78	45	33
	Peptostreptococcaceae [XI]	0.54	0.51	0.57		116	57	59
	Porphyromonadaceae	3.11	3.22	3		120	61	59
	Prevotellaceae	14.05	14.09	14		120	61	59
	Ruminococcaceae	0.3	0.29	0.3		112	57	55
	Saccharibacteria (TM7) [F-1]	0.89	0.83	0.96		119	60	59
	Selenomonadaceae	0.3	0.33	0.26		116	58	58
	Spirochaetaceae	0.2	0.33	0.08		91	50	41
	Staphylococcaceae	0	0	0		2	1	1
	Streptococcaceae	33.56	33.42	33.69		120	61	59
	Synergistaceae	0.01	0.03	0		20	18	2
	Veillonellaceae	10.84	9.8	11.92		120	61	59
Genus
	Abiotrophia	0.09	0.1	0.08		52	28	24
	Absconditabacteria (SR1) [G-1]	0.08	0.09	0.08		55	32	23
	Actinomyces	2.31	1.98	2.66		120	61	59
	Aggregatibacter	0.55	0.68	0.42		96	49	47
	Alloprevotella	1.15	1.43	0.86		118	59	59
	Alloscardovia	0.02	0.03	0.01		27	16	11
	Anaeroglobus	0.01	0.01	0		16	12	4
	Arthrospira	0.02	0.01	0.02		30	14	16
	Atopobium	0.59	0.51	0.68		115	58	57
	Bacteroidales [G-2]	0.07	0.09	0.05		85	46	39
	Bacteroidetes [G-3]	0.01	0.02	0		17	15	2
	Bacteroidetes [G-5]	0.02	0.03	0.01		28	19	9
	Bergeyella	0.31	0.35	0.27		114	58	56
	Bifidobacterium	0.03	0.05	0.01		29	20	9
	Bulleidia	0	0.01	-		12	12	0
	Butyrivibrio	0.03	0.04	0.03		63	32	31
	Campylobacter	0.5	0.48	0.52		120	61	59
	Capnocytophaga	0.6	0.81	0.38		117	59	58
	Cardiobacterium	0.08	0.09	0.07		96	48	48
	Catonella	0.13	0.1	0.17		97	43	54
	Clostridiales [F-1][G-1]	0	0	0		7	6	1
	Corynebacterium	0.25	0.29	0.2		108	56	52
	Cryptobacterium	0	0	0		3	2	1
	Desulfobulbus	0	0.01	0		10	8	2
	Dialister	0.05	0.07	0.03		70	43	27
	Eikenella	0.01	0.01	0		16	11	5
	Filifactor	0.02	0.04	0.01		37	26	11
	Fretibacterium	0.01	0.03	0		20	18	2
	Fusobacterium	2.46	2.5	2.43		120	61	59
	Gardnerella	0	0	0.01		2	1	1
	Gemella	2.53	2.4	2.67		120	61	59
	Gracilibacteria (GN02) [G-1]	0.01	0.01	0.01		27	15	12
	Granulicatella	1.53	1.59	1.46		120	61	59
	Haemophilus	8.99	9.03	8.95		118	60	58
	Kingella	0.12	0.15	0.09		101	53	48
	Lachnoanaerobaculum	0.33	0.3	0.37		118	59	59
	Lachnospiraceae [G-2]	0.03	0.02	0.03		46	25	21
	Lachnospiraceae [G-3]	0.01	0.01	0.02		32	19	13
	Lachnospiraceae [G-8]	0	0	0		9	7	2
	Lactobacillus	0.06	0.11	0.01		36	26	10
	Lactococcus	0.02	0.01	0.03		10	3	7
	Lautropia	0.13	0.09	0.18		91	40	51
	Leptotrichia	1.57	1.56	1.59		120	61	59
	Megasphaera	0.51	0.53	0.5		118	60	58
	Mitsuokella	0.02	0.03	0.01		30	23	7
	Mogibacterium	0.07	0.07	0.08		106	52	54
	Mollicutes [G-1]	0.01	0.01	0		2	1	1
	Mycoplasma	0.01	0.01	0.01		24	15	9
	Neisseria	4	4.44	3.53		118	61	57
	Olsenella	0	-	0		1	0	1
	Oribacterium	0.33	0.26	0.41		114	58	56
	Parascardovia	0.01	0.01	0		12	9	3
	Parvimonas	0.08	0.1	0.06		78	45	33
	Peptidiphaga	0.02	0.01	0.02		40	20	20
	Peptococcus	0.05	0.05	0.05		65	35	30
	Peptostreptococcaceae [XI][G-1]	0.27	0.26	0.28		114	55	59
	Peptostreptococcus	0.18	0.14	0.21		105	50	55
	Porphyromonas	3.02	3.1	2.93		119	61	58
	Prevotella	12.9	12.66	13.14		120	61	59
	Rothia	7.5	8.08	6.91		120	61	59
	Ruminococcaceae [G-1]	0.3	0.29	0.3		112	57	55
	Saccharibacteria (TM7) [G-1]	0.89	0.83	0.96		119	60	59
	Scardovia	0.04	0.06	0.02		38	24	14
	Selenomonas	0.28	0.3	0.26		114	56	58
	Shuttleworthia	0.01	0.01	0.01		17	9	8
	Simonsiella	0	0	0.01		8	5	3
	Solobacterium	0.16	0.15	0.17		112	56	56
	Staphylococcus	0	0	0		2	1	1
	Stomatobaculum	0.46	0.39	0.53		116	57	59
	Streptococcus	33.53	33.41	33.66		120	61	59
	Tannerella	0.09	0.11	0.07		90	48	42
	Treponema	0.2	0.33	0.08		91	50	41
	Veillonella	10.27	9.19	11.38		120	61	59
	Veillonellaceae [G-1]	0	0.01	0		12	9	3
Species
	Abiotrophia defectiva	0.09	0.1	0.08		52	28	24
	Absconditabacteria (SR1) [G-1] bacterium HMT345	0.01	0.02	0.01		26	18	8
	Absconditabacteria (SR1) [G-1] bacterium HMT874	0.01	0.01	0.01		18	10	8
	Absconditabacteria (SR1) [G-1] bacterium HMT875	0.06	0.06	0.07		32	16	16
	Actinomyces graevenitzii	0.51	0.4	0.62		111	55	56
	Actinomyces lingnae	0.06	0.07	0.06		45	24	21
	Actinomyces massiliensis	0	0.01	0		6	5	1
	Actinomyces naeslundii	0.02	0.02	0.03		19	11	8
	Actinomyces odontolyticus	0.02	0.02	0.02		15	8	7
	Actinomyces oris	0.07	0.1	0.05		36	20	16
	Actinomyces sp. HMT169	0.11	0.14	0.08		49	26	23
	Actinomyces sp. HMT170	0.01	0.01	0.01		7	3	4
	Actinomyces sp. HMT171	0.02	0.02	0.02		8	5	3
	Actinomyces sp. HMT172	0.48	0.33	0.63		83	39	44
	Actinomyces sp. HMT175	0	0	0		2	0	2
	Actinomyces sp. HMT178	0	0	0		2	2	0
	Actinomyces sp. HMT180	1	0.87	1.14		116	59	57
	Aggregatibacter actinomycetemcomitans	0	0	0		5	5	0
	Aggregatibacter aphrophilus	0.02	0.02	0.01		12	7	5
	Aggregatibacter paraphrophilus	0.01	0.01	0.02		20	9	11
	Aggregatibacter segnis	0.12	0.16	0.07		44	28	16
	Aggregatibacter sp. HMT458	0.32	0.35	0.28		76	39	37
	Aggregatibacter sp. HMT513	0.04	0.05	0.03		9	5	4
	Aggregatibacter sp. HMT898	0.01	0.02	0		2	1	1
	Aggregatibacter sp. HMT949	0.03	0.07	0		11	10	1
	Alloprevotella rava	0.14	0.17	0.11		80	44	36
	Alloprevotella sp. HMT308	0.54	0.63	0.44		98	45	53
	Alloprevotella sp. HMT473	0.18	0.17	0.19		53	27	26
	Alloprevotella sp. HMT912	0	0.01	0		8	7	1
	Alloprevotella sp. HMT914	0.11	0.17	0.05		23	17	6
	Alloprevotella tannerae	0.17	0.28	0.06		85	49	36
	Alloscardovia omnicolens	0.02	0.03	0.01		27	16	11
	Anaeroglobus geminatus	0.01	0.01	0		16	12	4
	Arthrospira platensis	0.02	0.01	0.02		30	15	15
	Atopobium parvulum	0.57	0.48	0.66		111	56	55
	Atopobium rimae	0.03	0.03	0.02		15	8	7
	Atopobium sp. HMT 416	0	0.01	0		2	2	0
	Bacteroidales [G-2] bacterium HMT274	0.07	0.09	0.05		85	47	38
	Bacteroidetes [G-3] bacterium HMT280	0	0	0		10	8	2
	Bacteroidetes [G-3] bacterium HMT281	0	0	0		4	4	0
	Bacteroidetes [G-3] bacterium HMT365	0	0	0		7	7	0
	Bacteroidetes [G-3] bacterium HMT503	0	0.01	0		7	7	0
	Bacteroidetes [G-5] bacterium HMT505	0	0	0		3	3	0
	Bacteroidetes [G-5] bacterium HMT511	0.02	0.03	0.01		26	18	8
	Bergeyella sp. HMT206	0.02	0.04	0.01		11	4	7
	Bergeyella sp. HMT322	0.25	0.27	0.24		113	59	54
	Bergeyella sp. HMT900	0.01	0.02	0.01		17	10	7
	Bergeyella sp. HMT907	0.01	0.02	0		23	17	6
	Bergeyella sp. HMT931	0.01	0.01	0.01		23	12	11
	Bifidobacterium dentium	0.01	0.02	0.01		18	12	6
	Bifidobacterium longum	0.02	0.03	0		13	10	3
	Bulleidia extructa	0	0.01	0		12	12	0
	Butyrivibrio sp. HMT080	0	0	0		6	5	1
	Butyrivibrio sp. HMT455	0.03	0.03	0.03		59	29	30
	Campylobacter concisus	0.37	0.3	0.43		118	60	58
	Campylobacter gracilis	0.04	0.06	0.02		52	36	16
	Campylobacter rectus	0.07	0.09	0.05		72	47	25
	Campylobacter sp. HMT044	0.02	0.03	0.01		23	12	11
	Capnocytophaga gingivalis	0.11	0.13	0.08		75	38	37
	Capnocytophaga granulosa	0.12	0.17	0.07		75	40	35
	Capnocytophaga haemolytica	0	0	0		19	8	11
	Capnocytophaga leadbetteri	0.16	0.23	0.08		87	51	36
	Capnocytophaga ochracea	0	0	0		3	2	1
	Capnocytophaga sp. HMT323	0.01	0.01	0		14	8	6
	Capnocytophaga sp. HMT324	0	0	0		3	1	2
	Capnocytophaga sp. HMT326	0.04	0.05	0.03		57	33	24
	Capnocytophaga sp. HMT332	0.02	0.03	0.01		18	13	5
	Capnocytophaga sp. HMT334	0	0	0		1	0	1
	Capnocytophaga sp. HMT335	0	0	0		3	1	2
	Capnocytophaga sp. HMT336	0.03	0.04	0.01		35	22	13
	Capnocytophaga sp. HMT412	0	0	0		1	0	1
	Capnocytophaga sp. HMT863	0	0.01	0		6	5	1
	Capnocytophaga sp. HMT864	0	0	0		2	2	0
	Capnocytophaga sp. HMT902	0	0	0		7	3	4
	Capnocytophaga sp. HMT903	0	0.01	0		4	4	0
	Capnocytophaga sputigena	0.1	0.13	0.07		73	42	31
	Cardiobacterium hominis	0.06	0.07	0.06		92	46	46
	Cardiobacterium valvarum	0.02	0.02	0.01		32	22	10
	Catonella morbi	0.13	0.09	0.17		97	44	53
	Catonella sp. HMT451	0	0	0		3	3	0
	Clostridiales [F-1][G-1] bacterium HMT093	0	0	0		7	6	1
	Corynebacterium durum	0.09	0.1	0.07		76	42	34
	Corynebacterium matruchotii	0.12	0.15	0.09		96	49	47
	Corynebacterium singulare	0.04	0.04	0.04		10	6	4
	Cryptobacterium curtum	0	0	0		3	2	1
	Desulfobulbus sp. HMT041	0	0.01	0		10	8	2
	Dialister invisus	0.04	0.05	0.03		63	38	25
	Dialister pneumosintes	0.01	0.02	0.01		25	18	7
	Eikenella corrodens	0.01	0.01	0		16	11	5
	Filifactor alocis	0.02	0.04	0.01		37	26	11
	Fretibacterium fastidiosum	0.01	0.01	0		12	11	1
	Fretibacterium sp. HMT359	0	0.01	0		6	5	1
	Fretibacterium sp. HMT360	0	0.01	0		9	9	0
	Fretibacterium sp. HMT362	0	0	0		2	2	0
	Fusobacterium naviforme	0.02	0.02	0.02		14	7	7
	Fusobacterium nucleatum subsp. animalis	0.07	0.1	0.04		28	18	10
	Fusobacterium nucleatum subsp. polymorphum	0.29	0.38	0.19		90	51	39
	Fusobacterium nucleatum subsp. vincentii	0.12	0.16	0.08		49	34	15
	Fusobacterium periodonticum	1.91	1.77	2.05		109	52	57
	Fusobacterium sp. HMT203	0.05	0.06	0.04		28	16	12
	Fusobacterium sp. HMT248	0	0	0.01		6	3	3
	Gardnerella vaginalis	0	0	0.01		2	1	1
	Gemella haemolysans	0.86	0.93	0.78		108	57	51
	Gemella morbillorum	0.15	0.17	0.13		76	42	34
	Gemella sanguinis	1.53	1.3	1.76		117	59	58
	Gracilibacteria (GN02) [G-1] bacterium HMT871	0	0	0		13	8	5
	Gracilibacteria (GN02) [G-1] bacterium HMT872	0	0	0		14	7	7
	Gracilibacteria (GN02) [G-2] bacterium HMT873	0	0	0		3	2	1
	Granulicatella adiacens	1.44	1.5	1.39		120	62	58
	Granulicatella elegans	0.08	0.09	0.07		50	25	25
	Haemophilus haemolyticus	0.14	0.09	0.18		56	23	33
	Haemophilus influenzae	0	0	0		4	2	2
	Haemophilus parahaemolyticus	0.12	0.12	0.12		30	15	15
	Haemophilus parainfluenzae	7.81	8	7.6		117	60	57
	Haemophilus paraphrohaemolyticus	0.01	0.01	0.01		4	2	2
	Haemophilus pittmaniae	0.49	0.37	0.62		39	16	23
	Haemophilus sp. HMT036	0.2	0.22	0.19		72	36	36
	Haemophilus sp. HMT908	0.05	0.06	0.04		29	15	14
	Haemophilus sputorum	0.17	0.15	0.18		36	18	18
	Kingella denitrificans	0.02	0.03	0.02		22	13	9
	Kingella oralis	0.08	0.11	0.06		91	49	42
	Kingella sp. HMT012	0.01	0	0.01		6	2	4
	Kingella sp. HMT459	0.01	0.01	0		10	6	4
	Kingella sp. HMT932	0	0	0		4	2	2
	Lachnoanaerobaculum orale	0.19	0.19	0.2		95	47	48
	Lachnoanaerobaculum saburreum	0	0.01	0		4	4	0
	Lachnoanaerobaculum umeaense	0.14	0.11	0.17		97	45	52
	Lachnospiraceae [G-2] bacterium HMT096	0.03	0.02	0.03		46	25	21
	Lachnospiraceae [G-3] bacterium HMT100	0.01	0.01	0.02		32	19	13
	Lachnospiraceae [G-8] bacterium HMT500	0	0	0		9	7	2
	Lactobacillus acidophilus	0	0.01	0		5	5	0
	Lactobacillus crispatus	0	0	0		3	2	1
	Lactobacillus fermentum	0.01	0.03	0		12	9	3
	Lactobacillus gasseri	0.01	0.02	0		13	10	3
	Lactobacillus panis	0.01	0.02	0		8	7	1
	Lactobacillus paracasei	0	0	0		5	3	2
	Lactobacillus reuteri clade 938	0	0	0		6	4	2
	Lactobacillus salivarius	0.01	0.02	0		10	10	0
	Lactobacillus ultunensis	0	0	0		2	2	0
	Lactobacillus vaginalis	0	0.01	0		8	6	2
	Lactococcus lactis	0.02	0.01	0.03		10	4	6
	Lautropia mirabilis	0.13	0.09	0.18		91	41	50
	Leptotrichia buccalis	0.1	0.12	0.08		44	25	19
	Leptotrichia goodfellowii	0	0	0		7	4	3
	Leptotrichia hofstadii	0.08	0.09	0.07		53	27	26
	Leptotrichia hongkongensis	0.09	0.11	0.07		67	36	31
	Leptotrichia shahii	0.03	0.05	0.01		23	17	6
	Leptotrichia sp. HMT212	0.02	0.02	0.03		24	14	10
	Leptotrichia sp. HMT215	0.16	0.17	0.15		80	41	39
	Leptotrichia sp. HMT218	0.06	0.07	0.06		32	23	9
	Leptotrichia sp. HMT219	0	0	0		11	7	4
	Leptotrichia sp. HMT221	0.25	0.19	0.3		86	45	41
	Leptotrichia sp. HMT223	0	0	0		4	2	2
	Leptotrichia sp. HMT225	0.03	0.03	0.03		19	7	12
	Leptotrichia sp. HMT392	0.01	0.01	0.01		10	6	4
	Leptotrichia sp. HMT417	0.62	0.52	0.73		103	50	53
	Leptotrichia sp. HMT498	0.03	0.04	0.01		21	13	8
	Leptotrichia sp. HMT909	0	0	0		1	1	0
	Leptotrichia wadei	0.09	0.14	0.03		31	21	10
	Megasphaera micronuciformis	0.51	0.53	0.5		118	61	57
	Mitsuokella sp. HMT131	0	0	0		3	3	0
	Mitsuokella sp. HMT521	0.02	0.02	0.01		28	21	7
	Mogibacterium vescum	0.07	0.07	0.08		106	53	53
	Mollicutes [G-1] bacterium HMT504	0.01	0.01	0		2	1	1
	Mycoplasma faucium	0.01	0.01	0		11	10	1
	Mycoplasma orale	0	0	0		7	0	7
	Mycoplasma salivarium	0	0	0		9	8	1
	Neisseria bacilliformis	0.02	0.02	0.02		22	14	8
	Neisseria cinerea	0.01	0	0.01		8	1	7
	Neisseria elongata	0.13	0.18	0.09		78	45	33
	Neisseria flavescens	1.14	1.29	0.98		57	27	30
	Neisseria macacae	0.44	0.57	0.31		74	39	35
	Neisseria oralis	0.04	0.04	0.05		30	12	18
	Neisseria perflava	1.68	1.77	1.59		95	52	43
	Neisseria sp. HMT018	0	0	0		2	1	1
	Neisseria sp. HMT499	0.01	0.01	0		6	3	3
	Neisseria subflava	0.53	0.57	0.48		48	26	22
	Olsenella sp. HMT807	0	0	0		1	0	1
	Oribacterium asaccharolyticum	0.06	0.05	0.08		55	21	34
	Oribacterium parvum	0.04	0.06	0.03		36	22	14
	Oribacterium sinus	0.22	0.14	0.3		102	50	52
	Oribacterium sp. HMT078	0	0.01	0		10	8	2
	Parascardovia denticolens	0.01	0.01	0		12	9	3
	Parvimonas micra	0.04	0.05	0.02		51	35	16
	Parvimonas sp. HMT393	0.05	0.05	0.04		35	19	16
	Peptidiphaga gingivicola	0	0	0		7	4	3
	Peptidiphaga sp. HMT183	0.01	0.01	0.01		34	17	17
	Peptococcus sp. HMT167	0.01	0.01	0.01		23	15	8
	Peptococcus sp. HMT168	0.04	0.04	0.04		49	24	25
	Peptostreptococcaceae [XI][G-1] infirmum	0	0.01	0		4	3	1
	Peptostreptococcaceae [XI][G-1] sulci	0.2	0.17	0.23		102	49	53
	Peptostreptococcaceae [XI][G-2] bacterium HMT091	0	0	0		13	4	9
	Peptostreptococcaceae [XI][G-5] bacterium HMT493	0	0	0.01		6	1	5
	Peptostreptococcaceae [XI][G-5] saphenum	0.01	0.01	0		11	10	1
	Peptostreptococcaceae [XI][G-6] nodatum	0.01	0.01	0		17	13	4
	Peptostreptococcaceae [XI][G-7] bacterium HMT081	0	0	0		5	5	0
	Peptostreptococcaceae [XI][G-7] bacterium HMT922	0.01	0.01	0.01		18	6	12
	Peptostreptococcaceae [XI][G-7] yurii	0	0.01	0		13	9	4
	Peptostreptococcaceae [XI][G-9] brachy	0.03	0.04	0.02		55	34	21
	Peptostreptococcus stomatis	0.18	0.14	0.21		105	51	54
	Porphyromonas catoniae	0.03	0.05	0.02		26	17	9
	Porphyromonas endodontalis	0.1	0.15	0.04		80	47	33
	Porphyromonas gingivalis	0.04	0.05	0.03		21	14	7
	Porphyromonas pasteri	2.71	2.72	2.7		113	58	55
	Porphyromonas sp. HMT275	0.03	0.04	0.02		18	10	8
	Porphyromonas sp. HMT277	0	0	0		3	3	0
	Porphyromonas sp. HMT278	0.04	0.06	0.02		29	17	12
	Porphyromonas sp. HMT284	0.02	0.02	0.02		22	11	11
	Porphyromonas sp. HMT285	0.01	0	0.01		2	1	1
	Porphyromonas sp. HMT930	0.04	0.02	0.05		24	11	13
	Prevotella aurantiaca	0.03	0.03	0.03		5	2	3
	Prevotella baroniae	0	0.01	0		6	6	0
	Prevotella buccae	0	0	0		6	6	0
	Prevotella dentalis	0.01	0.02	0		21	17	4
	Prevotella denticola	0.12	0.15	0.1		68	40	28
	Prevotella histicola	2.12	2.11	2.13		99	54	45
	Prevotella intermedia	0.04	0.08	0		22	17	5
	Prevotella loescheii	0	0	0		4	1	3
	Prevotella maculosa	0.01	0.02	0		20	16	4
	Prevotella marshii	0	0	0		7	5	2
	Prevotella melaninogenica	5.58	4.75	6.45		117	59	58
	Prevotella micans	0	0.01	0		16	12	4
	Prevotella multiformis	0.01	0.02	0		6	6	0
	Prevotella nanceiensis	0.39	0.43	0.36		102	50	52
	Prevotella nigrescens	0.17	0.21	0.12		104	54	50
	Prevotella oralis	0	0.01	0		12	9	3
	Prevotella oris	0.16	0.18	0.15		93	50	43
	Prevotella oulorum	0.05	0.07	0.02		41	25	16
	Prevotella pallens	1.11	1.1	1.12		113	56	57
	Prevotella pleuritidis	0.05	0.09	0.01		44	32	12
	Prevotella saccharolytica	0.01	0.01	0		17	14	3
	Prevotella salivae	0.74	0.75	0.73		117	60	57
	Prevotella scopos	0.13	0.09	0.17		33	15	18
	Prevotella shahii	0.06	0.06	0.05		26	14	12
	Prevotella sp. HMT292	0.01	0.01	0		9	7	2
	Prevotella sp. HMT300	0.03	0.04	0.01		41	29	12
	Prevotella sp. HMT304	0	0	0		4	4	0
	Prevotella sp. HMT305	0.04	0.04	0.04		51	29	22
	Prevotella sp. HMT306	0.61	0.79	0.44		62	33	29
	Prevotella sp. HMT309	0.04	0.05	0.03		36	21	15
	Prevotella sp. HMT313	1.08	1.14	1.02		97	47	50
	Prevotella sp. HMT314	0.13	0.19	0.07		48	33	15
	Prevotella sp. HMT317	0.08	0.11	0.05		69	43	26
	Prevotella sp. HMT443	0	0	0		8	4	4
	Prevotella sp. HMT472	0.01	0.01	0.01		21	12	9
	Prevotella sp. HMT475	0	0	0		8	6	2
	Prevotella sp. HMT526	0.01	0.01	0		10	9	1
	Prevotella sp. HMT820	0	0	0		1	0	1
	Prevotella sp. HMT942	0	0	0.01		5	1	4
	Prevotella veroralis	0.04	0.07	0.01		24	20	4
	Rothia aeria	0.13	0.12	0.13		67	33	34
	Rothia dentocariosa	0.95	1.16	0.73		115	58	57
	Rothia mucilaginosa	6.43	6.8	6.04		120	62	58
	Ruminococcaceae [G-1] bacterium HMT075	0.18	0.18	0.18		93	47	46
	Ruminococcaceae [G-2] bacterium HMT085	0.12	0.11	0.13		103	52	51
	Saccharibacteria (TM7) [G-1] bacterium HMT346	0.03	0.04	0.03		41	23	18
	Saccharibacteria (TM7) [G-1] bacterium HMT347	0	0	0		10	5	5
	Saccharibacteria (TM7) [G-1] bacterium HMT348	0.02	0.04	0.01		20	16	4
	Saccharibacteria (TM7) [G-1] bacterium HMT349	0.02	0.03	0.01		26	20	6
	Saccharibacteria (TM7) [G-1] bacterium HMT352	0.58	0.47	0.69		108	55	53
	Saccharibacteria (TM7) [G-1] bacterium HMT952	0.01	0.02	0.01		16	11	5
	Saccharibacteria (TM7) [G-2] bacterium HMT350	0	0	0		8	5	3
	Saccharibacteria (TM7) [G-3] bacterium HMT351	0.08	0.07	0.09		85	44	41
	Saccharibacteria (TM7) [G-5] bacterium HMT356	0.03	0.04	0.02		44	30	14
	Saccharibacteria (TM7) [G-6] bacterium HMT870	0.11	0.12	0.1		78	40	38
	Scardovia wiggsiae	0.04	0.06	0.02		38	25	13
	Selenomonas artemidis	0.01	0.01	0		20	13	7
	Selenomonas dianae	0	0	0		2	2	0
	Selenomonas flueggei	0	0.01	0		5	5	0
	Selenomonas noxia	0.04	0.05	0.03		49	30	19
	Selenomonas sp. HMT126	0.01	0.01	0.01		6	3	3
	Selenomonas sp. HMT134	0	0	0.01		6	2	4
	Selenomonas sp. HMT136	0.13	0.11	0.16		88	40	48
	Selenomonas sp. HMT137	0.01	0.01	0		9	7	2
	Selenomonas sp. HMT138	0	0.01	0		5	4	1
	Selenomonas sp. HMT146	0	0.01	0		4	4	0
	Selenomonas sp. HMT478	0.01	0	0.01		7	3	4
	Selenomonas sp. HMT481	0.02	0.03	0.01		19	14	5
	Selenomonas sp. HMT919	0	0	0		1	1	0
	Selenomonas sputigena	0.04	0.05	0.03		45	29	16
	Shuttleworthia satelles	0.01	0.01	0.01		17	9	8
	Simonsiella muelleri	0	0	0.01		8	5	3
	Solobacterium moorei	0.16	0.15	0.17		112	57	55
	Staphylococcus aureus	0	0	0		2	1	1
	Stomatobaculum longum	0.14	0.15	0.13		75	43	32
	Stomatobaculum sp. HMT097	0.32	0.24	0.39		95	44	51
	Streptococcus anginosus	0.11	0.15	0.07		56	33	23
	Streptococcus australis	0.02	0.03	0.01		5	3	2
	Streptococcus constellatus	0.02	0.03	0.01		11	9	2
	Streptococcus cristatus clade 578	0.03	0.04	0.02		11	6	5
	Streptococcus gordonii	0.52	0.7	0.34		88	47	41
	Streptococcus infantis/orali/mitis	16.28	16.54	16.02		120	62	58
	Streptococcus intermedius	0.03	0.03	0.04		35	17	18
	Streptococcus lactarius	0	0	0.01		1	0	1
	Streptococcus mutans	0.1	0.17	0.04		56	30	26
	Streptococcus parasanguinis clade 411	4.09	4.12	4.05		117	60	57
	Streptococcus parasanguinis clade 721	1.9	1.57	2.25		115	58	57
	Streptococcus peroris	0	0.01	0		4	4	0
	Streptococcus pneumoniae	0.04	0.01	0.06		5	2	3
	Streptococcus salivarius	7.68	7.25	8.12		120	62	58
	Streptococcus sanguinis	0.68	0.64	0.72		87	44	43
	Streptococcus sobrinus	0.06	0.11	0		8	7	1
	Streptococcus sp. HMT074	1.93	2.03	1.84		108	54	54
	Streptococcus thermophilus	0.03	0	0.06		1	1	0
	Tannerella forsythia	0.03	0.04	0.02		43	27	16
	Tannerella sp. HMT286	0.06	0.07	0.05		74	39	35
	Tannerella sp. HMT808	0	0.01	0		4	4	0
	Treponema amylovorum	0	0.01	0		6	5	1
	Treponema denticola	0.04	0.06	0.02		53	37	16
	Treponema lecithinolyticum	0.02	0.02	0.01		35	22	13
	Treponema maltophilum	0	0	0		7	5	2
	Treponema medium	0.02	0.03	0.01		9	6	3
	Treponema putidum	0	0	0		1	1	0
	Treponema socranskii	0.01	0.01	0		19	14	5
	Treponema sp. HMT226	0	0	0		2	0	2
	Treponema sp. HMT230	0	0	0		4	4	0
	Treponema sp. HMT231	0.02	0.04	0.01		33	21	12
	Treponema sp. HMT234	0	0.01	0		7	5	2
	Treponema sp. HMT237	0.02	0.03	0.01		25	16	9
	Treponema sp. HMT238	0.01	0.03	0		10	10	0
	Treponema sp. HMT242	0	0	0		1	1	0
	Treponema sp. HMT246	0.01	0.01	0		7	4	3
	Treponema sp. HMT251	0	0	0		1	1	0
	Treponema sp. HMT253	0	0	0		2	1	1
	Treponema sp. HMT254	0	0	0		3	3	0
	Treponema sp. HMT257	0.01	0.02	0		16	11	5
	Treponema sp. HMT262	0	0	0		7	5	2
	Treponema sp. HMT263	0	0	0		2	2	0
	Treponema sp. HMT270	0.01	0.01	0		9	9	0
	Treponema sp. HMT508	0	0	0		2	2	0
	Treponema sp. HMT951	0	0	0		4	4	0
	Treponema vincentii	0.01	0.02	0.01		17	7	10
	Veillonella atypica	2.77	2.47	3.08		118	61	57
	Veillonella dispar	4.39	4.2	4.59		119	62	57
	Veillonella parvula	1.44	1.28	1.6		116	59	57
	Veillonella rogosae	1.52	1.06	1.98		98	46	52
	Veillonella sp. HMT780	0.06	0.05	0.07		50	27	23
	Veillonella sp. HMT917	0.09	0.11	0.06		32	18	14
	Veillonellaceae [G-1] bacterium HMT150	0	0	0		7	4	3
	Veillonellaceae [G-1] bacterium HMT155	0	0	0		9	7	2

## Sheet: Supplementary Table S2
Supplementary Table S2. Bacterial species discriminating early RA from healthy control subjects in OPLS-DA regression modelling. Variable importance in the model projection (VIP) with 95% confidence interval (95% CI) and OPLS correlation coefficients are shown. Besides bacterial taxa, smoking (ever, never), corticosteroid treatment, age and gender were included in the model. Positive correlation …
Variable	VIP (95%CI)	Coeff
Smoking (ever, never)	1.95 (1.01, 2.89)	-0.120566
Oribacterium sinus	1.94 (1.16, 2.72)	0.123048
Prevotella pleuritidis	1.91 (1.10, 2.71)	-0.103108
Porphyromonas endodontalis	1.88 (1.08, 2.67)	-0.102414
Corticosteroid treatment	1.85 (0.89, 2.81)	-0.119282
Capnocytophaga leadbetteri	1.81 (0.41, 3.22)	-0.109275
Filifactor alocis	1.81 (1.03, 2.59)	-0.0948185
Prevotella sp. HMT 317	1.77 (1.34, 2.19)	-0.0917435
Alloprevotella tannerae	1.75 (0.63, 2.87)	-0.100344
Treponema denticola	1.74 (0.91, 2.57)	-0.0858926
Fusobacterium nucleatum subsp. polymorphum	1.74 (1.15, 2.33)	-0.0928888
Peptostreptococcaceae [XI][G-9] brachy	1.68 (1.01, 2.34)	-0.0725649
Prevotella dentalis	1.68 (0.66, 2.70)	-0.0930218
Prevotella sp. HMT 300	1.68 (0.51, 2.85)	-0.0976586
Catonella morbi	1.66 (0.53, 2.78)	0.097698
Veillonella rogosae	1.63 (0.22, 3.05)	0.0941397
Campylobacter gracilis	1.62 (1.21, 2.02)	-0.0957685
Prevotella intermedia	1.60 (0.89, 2.30)	-0.0788338
Campylobacter concisus	1.59 (0.58, 2.60)	0.0973567
Parvimonas micra	1.58 (1.25, 1.92)	-0.0745694
Stomatobaculum sp. HMT 097	1.55 (0.38, 2.68)	-0.0729033
Dialister pneumosintes	1.54 (-0.05, 3.16)	-0.0646338
Fretibacterium fastidiosum	1.53 (0.54, 2.52)	0.0942916
Treponema socranskii	1.52 (0.70, 2.34)	-0.0666976
Saccharibacteria (TM7) [G-1] bacterium HMT 349	1.51 (0.59, 2.44)	-0.0847283
Streptococcus mutans	1.50 (-0.01, 3.02)	-0.0784379
Oribacterium sp. HMT 078	1.50 (-0.07, 3.07)	-0.0766089
Bulleidia extructa	1.49 (0.65, 2.34)	-0.0811084
Gemella sanguinis	1.47 (-0.37, 3.32)	0.0823936
Peptostreptococcaceae [XI][G-5] saphenum	1.46 (0.22, 2.71)	-0.0732991
Anaeroglobus geminatus	1.46 (0.28, 2.64)	-0.0745516
Fusobacterium nucleatum subsp. vincentii	1.45 (0.98, 1.92)	-0.0610679
Prevotella nigrescens	1.45 (0.65, 2.24)	-0.0687264
Dialister invisus	1.43 (0.79, 2.07)	-0.0608512
Streptococcus gordonii	1.43 (0.53, 2.32)	-0.0655075
Actinomyces sp. HMT 172	1.42 (0.81, 2.02)	0.0871421
Corynebacterium matruchotii	1.39 (0.41, 2.37)	-0.0644623
Saccharibacteria (TM7) [G-5] bacterium HMT 356	1.38 (0.74, 2.03)	-0.0476467
Lautropia mirabilis	1.38 (-0.20, 2.96)	0.0777236
Tannerella sp. HMT 808	1.38 (-0.26, 3.01)	-0.0677177
Bacteroidales [G-2] bacterium HMT 274	1.37 (0.65, 2.09)	-0.0545197
Campylobacter rectus	1.37 (0.85, 1.90)	-0.0660588
Lachnoanaerobaculum umeaense	1.37 (-0.01, 2.76)	0.0742592
Treponema sp. HMT 270	1.36 (0.58, 2.14)	-0.0821972
Prevotella saccharolytica	1.36 (0.49, 2.23)	-0.0637313
Fretibacterium sp. HMT 360	1.36 (0.20, 2.51)	-0.0786298
Treponema sp. HMT 237	1.35 (0.31, 2.39)	-0.0720152
Fusobacterium nucleatum subsp. animalis	1.35 (0.60, 2.10)	-0.0700907
Prevotella denticola	1.35 (0.21, 2.50)	-0.051785
Clostridiales [F-1][G-1] bacterium HMT 093	1.35 (0.58, 2.12)	-0.0570208
Prevotella multiformis	1.34 (0.01, 2.66)	-0.0707164
Prevotella oulorum	1.34 (0.14, 2.55)	-0.0676647
Treponema sp. HMT 238	1.33 (-0.08, 2.73)	-0.0753857
Treponema lecithinolyticum	1.33 (-0.11, 2.77)	-0.0660407
Leptotrichia wadei	1.33 (0.31, 2.35)	-0.0615739
Peptostreptococcus stomatis	1.33 (0.06, 2.60)	0.0704843
Streptococcus parasanguinis clade 721	1.33 (0.80, 1.86)	0.0769221
Prevotella sp. HMT 292	1.32 (0.53, 2.12)	-0.0354149
Lactobacillus salivarius	1.32 (-0.43, 3.06)	-0.0769689
Bacteroidetes [G-3] bacterium HMT 365	1.32 (0.34, 2.30)	-0.0725369
Tannerella forsythia	1.31 (0.54, 2.07)	-0.0637811
Treponema medium	1.29 (0.29, 2.29)	-0.0514556
Capnocytophaga granulosa	1.28 (-0.07, 2.62)	-0.0686812
Neisseria elongata	1.28 (0.57, 1.99)	-0.0662933
Prevotella buccae	1.28 (0.11, 2.44)	-0.0598649
Prevotella melaninogenica	1.28 (0.39, 2.16)	0.0742233
Prevotella maculosa	1.27 (-0.05, 2.58)	-0.0704502
Capnocytophaga sp. HMT 326	1.27 (-0.24, 2.78)	-0.0623712
Selenomonas sputigena	1.27 (0.08, 2.46)	-0.0448812
Lachnoanaerobaculum saburreum	1.27 (-0.04, 2.58)	-0.062852
Saccharibacteria (TM7) [G-1] bacterium HMT 348	1.26 (0.48, 2.04)	-0.0636623
Bacteroidetes [G-5] bacterium HMT 511	1.25 (-0.22, 2.72)	-0.0471088
Fusobacterium periodonticum	1.25 (-0.48, 2.97)	0.0431766
Mycoplasma faucium	1.23 (0.65, 1.82)	-0.0733624
Saccharibacteria (TM7) [G-1] bacterium HMT 952	1.23 (0.31, 2.15)	-0.0475304
Mycoplasma orale	1.23 (-1.17, 3.62)	0.074326
Selenomonas artemidis	1.22 (-0.06, 2.51)	-0.0641029
Alloprevotella sp. HMT 914	1.22 (-0.01, 2.45)	-0.0613971
Peptostreptococcaceae [XI][G-2] bacterium HMT 091	1.21 (-0.39, 2.81)	0.0766043
Prevotella sp. HMT 314	1.21 (-0.15, 2.58)	-0.0740101
Bacteroidetes [G-3] bacterium HMT 280	1.21 (-0.01, 2.44)	-0.0468652
Streptococcus constellatus	1.20 (0.06, 2.35)	-0.0503237
Bergeyella sp. HMT 907	1.19 (0.42, 1.95)	-0.0661758
Treponema sp. HMT 257	1.19 (0.02, 2.37)	-0.0531966
Streptococcus anginosus	1.19 (0.08, 2.29)	-0.0705222
Peptostreptococcaceae [XI][G-7] bacterium HMT 081	1.19 (-0.44, 2.82)	-0.0545165
Desulfobulbus sp. HMT 041	1.19 (0.26, 2.13)	-0.0539531
Veillonellaceae [G-1] bacterium HMT 155	1.19 (-0.41, 2.78)	-0.0353554
Bergeyella sp. HMT 322	1.17 (0.56, 1.78)	-0.0350629
Treponema sp. HMT 234	1.16 (-0.17, 2.49)	-0.0472378
Peptostreptococcaceae [XI][G-6] nodatum	1.16 (-0.14, 2.45)	-0.0597397
Shuttleworthia satelles	1.16 (0.13, 2.20)	-0.00856451
Selenomonas sp. HMT 481	1.16 (-0.11, 2.43)	-0.0503129
Treponema maltophilum	1.16 (-0.43, 2.76)	-0.0351089
Selenomonas flueggei	1.16 (-0.20, 2.52)	-0.0629903
Cardiobacterium valvarum	1.15 (-0.61, 2.90)	-0.059467
Actinomyces sp. HMT 180	1.15 (-0.08, 2.39)	0.0694834
Prevotella baroniae	1.15 (-0.29, 2.60)	-0.0541477
Treponema sp. HMT 231	1.14 (0.01, 2.26)	-0.0484807
Mitsuokella sp. HMT 521	1.13 (-0.07, 2.32)	-0.0599036
Capnocytophaga gingivalis	1.13 (0.35, 1.91)	-0.0610512
Treponema sp. HMT 951	1.13 (-0.22, 2.48)	-0.0563977
Porphyromonas pasteri	1.12 (0.12, 2.11)	-0.0031478
Veillonella atypica	1.12 (0.70, 1.55)	0.0299276
Bacteroidetes [G-3] bacterium HMT 503	1.11 (-0.68, 2.89)	-0.0607223
Atopobium parvulum	1.10 (0.24, 1.96)	0.0451689
Lactobacillus ultunensis	1.10 (-0.70, 2.90)	-0.0377493
Prevotella micans	1.10 (0.42, 1.79)	-0.0572194
Prevotella marshii	1.09 (-0.12, 2.30)	-0.0382043
Bacteroidetes [G-5] bacterium HMT 505	1.09 (0.12, 2.06)	-0.0599186
Prevotella oralis	1.09 (-0.37, 2.56)	-0.0658275
Prevotella veroralis	1.08 (-0.12, 2.27)	-0.059106
Bifidobacterium longum	1.08 (-0.25, 2.42)	-0.0628711
Haemophilus pittmaniae	1.08 (-0.55, 2.71)	0.0588473
Actinomyces graevenitzii	1.08 (0.32, 1.84)	0.0559073
Veillonella dispar	1.08 (0.40, 1.75)	0.00569742
Selenomonas sp. HMT 126	1.07 (-0.11, 2.25)	-0.0189167
Peptostreptococcaceae [XI][G-7] bacterium HMT 922	1.07 (-0.26, 2.41)	0.0567154
Catonella sp. HMT 451	1.07 (0.09, 2.06)	-0.0602964
Bifidobacterium dentium	1.06 (0.32, 1.80)	-0.0579583
Eikenella corrodens	1.04 (-0.03, 2.11)	-0.0480904
Kingella oralis	1.04 (-0.47, 2.55)	-0.0590314
Bacteroidetes [G-3] bacterium HMT 281	1.03 (-0.07, 2.14)	-0.0534227
Atopobium rimae	1.02 (0.21, 1.83)	-0.0352058
Aggregatibacter sp. HMT 949	1.02 (-0.24, 2.28)	-0.0376113
Prevotella oris	1.02 (0.43, 1.62)	-0.0311032
Actinomyces sp. HMT 178	1.01 (-0.68, 2.71)	-0.0374836
Treponema sp. HMT 254	1.01 (-0.45, 2.47)	-0.0380433
Peptostreptococcaceae [XI][G-1] infirmum	1.01 (-1.18, 3.19)	-0.0372953
Fretibacterium sp. HMT 359	1.01 (-0.74, 2.76)	-0.045631
Selenomonas sp. HMT 137	1.00 (-0.90, 2.91)	-0.0495179
Absconditabacteria (SR1) [G-1] bacterium HMT 345	1.00 (0.15, 1.85)	-0.0311846
Scardovia wiggsiae	1.00 (-0.02, 2.03)	-0.0570144
Prevotella sp. HMT 820	1.00 (-1.29, 3.29)	0.0152607
Olsenella sp. HMT 807	1.00 (-1.29, 3.29)	0.0152607
Capnocytophaga sp. HMT 903	1.00 (-0.45, 2.44)	-0.0624324
Actinomyces massiliensis	1.00 (-0.71, 2.71)	-0.0491077
Peptostreptococcaceae [XI][G-7] yurii subspp. yurii	1.00 (0.02, 1.97)	-0.0532635
Lactobacillus vaginalis	0.99 (-0.68, 2.66)	-0.063433
Leptotrichia sp. HMT 223	0.98 (-0.15, 2.10)	-0.0256686
Peptostreptococcaceae [XI][G-1] sulci	0.98 (0.47, 1.50)	0.0524425
Prevotella nanceiensis	0.98 (0.42, 1.54)	-0.0279379
Saccharibacteria (TM7) [G-1] bacterium HMT 352	0.98 (0.30, 1.66)	0.0563751
Streptococcus parasanguinis clade 411	0.98 (0.44, 1.52)	0.013423
Gemella morbillorum	0.97 (0.45, 1.48)	-0.027435
Rothia dentocariosa	0.97 (-0.05, 1.99)	-0.0428868
Lactobacillus panis	0.96 (0.23, 1.69)	-0.0566368
Selenomonas dianae	0.96 (-1.14, 3.06)	-0.0420505
Alloprevotella sp. HMT 912	0.96 (0.15, 1.77)	-0.0378391
Neisseria cinerea	0.95 (-0.51, 2.41)	0.0569425
Capnocytophaga sp. HMT 323	0.95 (-0.24, 2.14)	-0.0552473
Lactobacillus gasseri	0.95 (-0.13, 2.03)	-0.0544034
Streptococcus sobrinus	0.95 (-0.43, 2.34)	-0.0563024
Capnocytophaga sputigena	0.95 (-0.12, 2.02)	-0.042733
Streptococcus peroris	0.95 (-0.09, 1.99)	-0.0535961
Saccharibacteria (TM7) [G-2] bacterium HMT 350	0.95 (0.48, 1.42)	-0.03603
Parascardovia denticolens	0.94 (-0.15, 2.03)	-0.0576273
Treponema sp. HMT 246	0.94 (-0.32, 2.20)	-0.0307667
Saccharibacteria (TM7) [G-1] bacterium HMT 346	0.94 (0.05, 1.83)	-0.0245187
Actinomyces oris	0.94 (-0.13, 2.00)	-0.0424277
Streptococcus salivarius	0.94 (0.56, 1.32)	0.0318805
Lachnospiraceae [G-8] bacterium HMT 500	0.94 (-0.57, 2.44)	-0.0490568
Peptococcus sp. HMT 168	0.93 (-0.08, 1.93)	0.0083433
Selenomonas sp. HMT 919	0.93 (-1.45, 3.31)	-0.0377193
Capnocytophaga sp. HMT 863	0.92 (-0.30, 2.13)	-0.0408689
Peptococcus sp. HMT 167	0.92 (-0.19, 2.02)	-0.0429008
Aggregatibacter segnis	0.92 (0.16, 1.68)	-0.0315008
Prevotella histicola	0.92 (0.11, 1.72)	-0.0278575
Porphyromonas sp. HMT 278	0.91 (0.07, 1.75)	-0.0387668
Veillonella sp. HMT 917	0.91 (-0.98, 2.80)	-0.043365
Simonsiella muelleri	0.91 (-0.86, 2.67)	0.00585121
Prevotella sp. HMT 472	0.90 (0.19, 1.61)	-0.0203991
Capnocytophaga sp. HMT 332	0.90 (-0.35, 2.15)	-0.0339103
Capnocytophaga sp. HMT 336	0.90 (-0.39, 2.18)	-0.0535636
Treponema sp. HMT 230	0.90 (-0.79, 2.58)	-0.0439468
Selenomonas sp. HMT 134	0.90 (-0.97, 2.78)	0.0218049
Butyrivibrio sp. HMT 080	0.89 (0.24, 1.54)	-0.0330991
Porphyromonas sp. HMT 275	0.88 (-0.38, 2.14)	-0.0342481
Veillonellaceae [G-1] bacterium HMT 150	0.88 (-0.02, 1.78)	0.00292531
Leptotrichia sp. HMT 417	0.88 (0.38, 1.37)	0.047248
Veillonella parvula	0.87 (-0.41, 2.15)	0.0507371
Rothia mucilaginosa	0.87 (0.10, 1.64)	-0.0500363
Prevotella sp. HMT 942	0.87 (-0.62, 2.37)	0.0560494
Selenomonas sp. HMT 136	0.86 (0.43, 1.29)	0.0425907
Oribacterium parvum	0.85 (0.34, 1.36)	-0.0377338
Haemophilus haemolyticus	0.85 (0.19, 1.50)	0.049624
Treponema sp. HMT 263	0.85 (-0.70, 2.40)	-0.045447
Prevotella sp. HMT 526	0.85 (-0.31, 2.01)	-0.0382736
Porphyromonas catoniae	0.84 (-0.06, 1.74)	-0.0279497
Leptotrichia shahii	0.83 (-0.70, 2.36)	-0.0415365
Actinomyces sp. HMT 169	0.83 (-0.47, 2.12)	-0.048415
Haemophilus sputorum	0.83 (-0.27, 1.94)	0.0253629
Gracilibacteria (GN02) [G-2] bacterium HMT 873	0.83 (-0.27, 1.93)	-0.0206637
Leptotrichia sp. HMT 212	0.82 (0.10, 1.53)	0.0140202
Prevotella salivae	0.82 (0.10, 1.54)	-0.0110991
Prevotella sp. HMT 304	0.82 (-0.56, 2.20)	-0.0365241
Peptidiphaga gingivicola	0.82 (-0.46, 2.09)	-0.0421471
Aggregatibacter actinomycetemcomitans	0.82 (-0.55, 2.19)	-0.0461793
Campylobacter sp. HMT 044	0.81 (-0.14, 1.76)	-0.0431487
Treponema sp. HMT 508	0.81 (-1.04, 2.66)	-0.031124
Stomatobaculum longum	0.80 (-0.13, 1.72)	-0.0202677
Leptotrichia sp. HMT 215	0.80 (0.33, 1.27)	-0.0253005
Lachnoanaerobaculum orale	0.80 (0.48, 1.12)	0.00517362
Fretibacterium sp. HMT 362	0.80 (-1.08, 2.67)	-0.0295621
Prevotella sp. HMT 309	0.79 (-0.36, 1.95)	-0.044206
Prevotella shahii	0.79 (0.01, 1.58)	-0.0116303
Lactobacillus fermentum	0.79 (-0.34, 1.92)	-0.0433098
Actinomyces sp. HMT 175	0.79 (-0.42, 1.99)	0.050694
Peptostreptococcaceae [XI][G-5] bacterium HMT 493	0.79 (0.09, 1.48)	0.0414531
Lachnospiraceae [G-3] bacterium HMT 100	0.78 (-0.47, 2.04)	0.0186198
Prevotella sp. HMT 306	0.78 (-0.01, 1.57)	-0.0365541
Treponema sp. HMT 262	0.78 (-0.89, 2.45)	-0.0324485
Lactobacillus acidophilus	0.78 (-0.44, 2.01)	-0.0481934
Fusobacterium sp. HMT 203	0.77 (-0.13, 1.68)	-0.0236411
Leptotrichia hongkongensis	0.77 (-0.28, 1.83)	-0.0171744
Cardiobacterium hominis	0.76 (0.23, 1.28)	-0.00996166
Absconditabacteria (SR1) [G-1] bacterium HMT 875	0.76 (-0.51, 2.04)	0.00773155
Atopobium sp. HMT 416	0.76 (-1.31, 2.83)	-0.0253523
Alloscardovia omnicolens	0.75 (-0.45, 1.95)	-0.0462931
Leptotrichia sp. HMT 221	0.75 (-0.17, 1.67)	0.0414229
Selenomonas sp. HMT 146	0.75 (-0.34, 1.84)	-0.0339605
Selenomonas noxia	0.74 (-0.40, 1.87)	-0.0318487
Streptococcus sp. HMT 074	0.74 (0.02, 1.47)	-0.0257747
Haemophilus influenzae	0.74 (-0.48, 1.95)	0.0320558
Mollicutes [G-1] bacterium HMT 504	0.73 (-1.29, 2.75)	-0.0197857
Treponema vincentii	0.73 (-0.57, 2.03)	-0.00787589
Leptotrichia sp. HMT 498	0.73 (-0.92, 2.39)	-0.024526
Neisseria flavescens	0.73 (0.02, 1.43)	0.00185183
Treponema sp. HMT 242	0.73 (-1.28, 2.74)	-0.0204956
Prevotella sp. HMT 475	0.73 (-0.49, 1.96)	-0.0394134
Treponema sp. HMT 251	0.73 (-1.28, 2.74)	-0.0204956
Gracilibacteria (GN02) [G-1] bacterium HMT 872	0.73 (-0.15, 1.61)	0.00718628
Leptotrichia sp. HMT 392	0.72 (-0.30, 1.74)	-0.0290217
Neisseria oralis	0.72 (-0.03, 1.46)	0.0281194
Parvimonas sp. HMT 393	0.72 (0.14, 1.31)	-0.00446319
Alloprevotella rava	0.72 (-0.09, 1.53)	-0.0460271
Megasphaera micronuciformis	0.72 (-0.16, 1.60)	-0.0130615
Capnocytophaga sp. HMT 864	0.71 (-0.51, 1.93)	-0.0422978
Lactobacillus crispatus	0.71 (-0.97, 2.38)	-0.027614
Peptidiphaga sp. HMT 183	0.70 (-0.41, 1.81)	0.0259158
Rothia aeria	0.70 (-0.27, 1.67)	0.0216892
Alloprevotella sp. HMT 308	0.70 (-0.10, 1.49)	-0.0262424
Corynebacterium durum	0.69 (-0.26, 1.63)	-0.0434048
Cryptobacterium curtum	0.69 (-0.69, 2.07)	-0.0424653
Neisseria macacae	0.69 (0.15, 1.22)	-0.0291101
Prevotella sp. HMT 305	0.68 (-0.27, 1.63)	-0.0225632
Leptotrichia buccalis	0.68 (-0.23, 1.59)	-0.00973193
Alloprevotella sp. HMT 473	0.68 (-0.13, 1.50)	0.0286141
Selenomonas sp. HMT 138	0.68 (-0.12, 1.48)	-0.00681651
Streptococcus intermedius	0.67 (0.01, 1.33)	-0.00208206
Neisseria sp. HMT 499	0.66 (-0.92, 2.24)	-0.024047
Leptotrichia sp. HMT 225	0.66 (0.39, 0.93)	0.00464718
Streptococcus sanguinis	0.66 (0.24, 1.07)	-0.00199007
Kingella sp. HMT 459	0.65 (-0.18, 1.48)	-0.0362345
Bergeyella sp. HMT 900	0.65 (-0.53, 1.84)	-0.00826806
Aggregatibacter paraphrophilus	0.65 (-0.38, 1.68)	0.0330053
Aggregatibacter sp. HMT 458	0.65 (0.13, 1.16)	-0.0173272
Prevotella pallens	0.65 (0.00, 1.31)	0.0166451
Treponema amylovorum	0.65 (-0.77, 2.07)	-0.021911
Treponema sp. HMT 226	0.63 (-0.32, 1.59)	0.0397941
Absconditabacteria (SR1) [G-1] bacterium HMT 874	0.63 (0.12, 1.13)	-0.020364
Streptococcus pneumoniae	0.63 (-0.69, 1.95)	0.0389715
Lactobacillus paracasei	0.63 (-0.20, 1.46)	-0.0330609
Leptotrichia goodfellowii	0.62 (-0.41, 1.66)	0.03117
Oribacterium asaccharolyticum	0.62 (-0.23, 1.46)	0.0236689
Leptotrichia hofstadii	0.62 (-0.33, 1.57)	-0.0140673
Mitsuokella sp. HMT 131	0.62 (-0.64, 1.89)	-0.0361542
Aggregatibacter aphrophilus	0.61 (-0.15, 1.36)	-0.0218253
Actinomyces sp. HMT 171	0.61 (-0.25, 1.46)	-0.0170557
Haemophilus parainfluenzae	0.61 (-0.35, 1.56)	-0.000658866
Staphylococcus aureus	0.61 (-1.19, 2.40)	-0.00510975
Prevotella sp. HMT 443	0.61 (-0.52, 1.74)	0.0302556
Porphyromonas sp. HMT 284	0.60 (0.03, 1.18)	0.0172786
Capnocytophaga sp. HMT 335	0.60 (-0.31, 1.51)	0.0348111
Selenomonas sp. HMT 478	0.59 (-0.47, 1.64)	0.0346947
Aggregatibacter sp. HMT 898	0.59 (-0.89, 2.07)	-0.0324618
Mogibacterium vescum	0.59 (-0.42, 1.60)	0.0145338
Leptotrichia sp. HMT 909	0.58 (-0.80, 1.95)	-0.0197461
Veillonella sp. HMT 780	0.58 (-0.24, 1.39)	0.0322793
Abiotrophia defectiva	0.58 (0.00, 1.16)	-0.0154201
Neisseria perflava	0.58 (0.01, 1.16)	-0.0205558
Leptotrichia sp. HMT 219	0.58 (-0.14, 1.31)	-0.0151352
Fusobacterium sp. HMT 248	0.57 (-0.64, 1.78)	0.035166
Granulicatella adiacens	0.57 (-0.20, 1.35)	-0.0256712
Streptococcus infantis clade 638	0.57 (-0.17, 1.32)	-0.0154926
Capnocytophaga sp. HMT 412	0.56 (-0.71, 1.83)	0.0349621
Porphyromonas sp. HMT 277	0.56 (-0.15, 1.27)	-0.0358221
Streptococcus thermophilus	0.56 (-0.83, 1.94)	0.0345572
Neisseria subflava	0.56 (0.23, 0.88)	-0.00361729
Gemella haemolysans	0.56 (-0.14, 1.26)	-0.0104214
Capnocytophaga sp. HMT 334	0.55 (-0.80, 1.90)	0.0331989
Haemophilus parahaemolyticus	0.54 (-0.19, 1.27)	0.0236156
Prevotella scopos	0.54 (-0.40, 1.48)	0.0299751
Ruminococcaceae [G-1] bacterium HMT 075	0.54 (-0.31, 1.40)	0.0303021
Capnocytophaga sp. HMT 902	0.54 (0.19, 0.90)	-0.00962256
Capnocytophaga sp. HMT 324	0.53 (-0.17, 1.23)	0.00465002
Kingella denitrificans	0.53 (-0.19, 1.25)	-0.0161786
Actinomyces lingnae [Not Validly Published]	0.53 (-0.03, 1.09)	-0.00766653
Granulicatella elegans	0.53 (-0.30, 1.37)	-0.0112394
Leptotrichia sp. HMT 218	0.52 (-0.09, 1.14)	-0.0282074
Aggregatibacter sp. HMT 513	0.51 (-0.40, 1.42)	-0.00703929
Porphyromonas sp. HMT 285	0.51 (-0.70, 1.72)	0.0280781
Treponema sp. HMT 253	0.50 (-0.68, 1.68)	-0.020309
Actinomyces naeslundii	0.50 (-0.52, 1.52)	0.0122618
Neisseria sp. HMT 018	0.49 (-0.67, 1.64)	-0.030526
Saccharibacteria (TM7) [G-3] bacterium HMT 351	0.49 (-0.11, 1.09)	0.023277
Prevotella loescheii	0.48 (-0.38, 1.34)	0.0277161
Neisseria bacilliformis	0.48 (-0.20, 1.16)	-0.0111021
Prevotella sp. HMT 313	0.48 (-0.01, 0.97)	-0.00828267
Tannerella sp. HMT 286	0.47 (-0.15, 1.09)	-0.00707972
Arthrospira platensis	0.46 (-0.51, 1.43)	0.0293
Prevotella aurantiaca	0.46 (-0.03, 0.94)	0.00350673
Streptococcus cristatus clade 578	0.46 (-0.27, 1.18)	-0.0212023
Mycoplasma salivarium	0.46 (-0.12, 1.04)	-0.0143307
Treponema putidum	0.46 (-0.70, 1.63)	-0.0266892
Age	0.45 (-0.14, 1.04)	-0.0250323
Lactococcus lactis	0.45 (-0.46, 1.36)	0.0261165
Porphyromonas gingivalis	0.45 (-0.01, 0.92)	-0.0253163
Streptococcus lactarius	0.45 (-0.68, 1.59)	0.0291453
Actinomyces odontolyticus	0.44 (-0.50, 1.39)	-0.00633623
Lachnospiraceae [G-2] bacterium HMT 096	0.44 (-0.31, 1.19)	0.0190073
Butyrivibrio sp. HMT 455	0.43 (-0.22, 1.08)	-0.00998047
Solobacterium moorei	0.43 (-0.10, 0.96)	0.0118522
Gardnerella vaginalis	0.41 (-0.58, 1.41)	0.0253568
Porphyromonas sp. HMT 930	0.41 (-0.55, 1.37)	0.0260736
Capnocytophaga haemolytica	0.41 (-0.39, 1.22)	0.0133652
Kingella sp. HMT 932	0.40 (-0.53, 1.33)	0.0208093
Bergeyella sp. HMT 206	0.37 (-0.29, 1.02)	-0.0211993
Kingella sp. HMT 012	0.35 (-0.38, 1.07)	0.0161012
Ruminococcaceae [G-2] bacterium HMT 085	0.31 (-0.17, 0.79)	0.00814544
Fusobacterium naviforme	0.29 (-0.23, 0.82)	-0.0139142
Streptococcus australis	0.29 (-0.19, 0.78)	-0.00691095
Lactobacillus reuteri clade 938	0.29 (-0.20, 0.78)	-0.00747839
Saccharibacteria (TM7) [G-1] bacterium HMT 347	0.28 (-0.35, 0.90)	0.00885505
Sex	0.28 (-0.52, 1.07)	0.0135746
Bergeyella sp. HMT 931	0.27 (-0.69, 1.23)	0.0158642
Corynebacterium singulare	0.27 (-0.65, 1.20)	0.0168417
Saccharibacteria (TM7) [G-6] bacterium HMT 870	0.26 (-0.05, 0.56)	-0.0072434
Haemophilus paraphrohaemolyticus	0.25 (-0.29, 0.79)	-0.0103134
Haemophilus sp. HMT 908	0.24 (-0.58, 1.06)	-0.011517
Actinomyces sp. HMT 170	0.18 (-0.36, 0.72)	-0.00340314
Gracilibacteria (GN02) [G-1] bacterium HMT 871	0.18 (-0.62, 0.98)	0.00344807
Capnocytophaga ochracea	0.17 (-0.64, 0.99)	-0.00201995
Haemophilus sp. HMT 036	0.13 (-0.50, 0.77)	-0.000790518

## Sheet: Supplementary Table S3
Supplementary Table S3. Predicted microbiome function in early RA and healthy controls. PICRUSt algorithm, genes and gene families were predict (KEGG) based on 16S rRNA gene sequences and a reference genome database. A total of 10 543 KOs were identified, of which 130 KO were suggested to be differently present in the microbiome of early RA (eRA) patients compared to healthy controls. The non-par…
Pathway (number of KO)	Enriched in	KO - linked
Metabolic pathways (54)	Healthy	K00023 phbB; acetoacetyl-CoA reductase [EC:1.1.1.36]
	Healthy	K00218 por; protochlorophyllide reductase [EC:1.3.1.33]
	Healthy	K00543 ASMT; acetylserotonin O-methyltransferase [EC:2.1.1.4]
	eRA	K00648 fabH; 3-oxoacyl-[acyl-carrier-protein] synthase III [EC:2.3.1.180]
	eRA	K00819 rocD; ornithine--oxo-acid transaminase [EC:2.6.1.13]
	Healthy	K01011 TST; thiosulfate/3-mercaptopyruvate sulfurtransferase [EC:2.8.1.1 2.8.1.2]
	eRA	K01077 E3.1.3.1; alkaline phosphatase [EC:3.1.3.1]
	eRA	K01201 GBA; glucosylceramidase [EC:3.2.1.45]
	Healthy	K01432 AFMID; arylformamidase [EC:3.5.1.9]
	Healthy	K01473 hyuA; N-methylhydantoinase A [EC:3.5.2.14]
	Healthy	K01474 hyuB; N-methylhydantoinase B [EC:3.5.2.14]
	Healthy	K01799 nicE; maleate isomerase [EC:5.2.1.1]
	Healthy	K01857 pcaB; 3-carboxy-cis,cis-muconate cycloisomerase [EC:5.5.1.2]
	Healthy	K01941 E6.3.4.6; urea carboxylase [EC:6.3.4.6]
	eRA	K02078 acpP; acyl carrier protein
	Healthy	K02299 cyoC; cytochrome o ubiquinol oxidase subunit III
	Healthy	K03894 iucA; N2-citryl-N6-acetyl-N6-hydroxylysine synthase [EC:6.3.2.38]
	Healthy	K03895 iucC; aerobactin synthase [EC:6.3.2.39]
	Healthy	K04128 cmcH; hydroxymethyl cephem carbamoyltransferase [EC:2.1.3.7]
	Healthy	K05577 ndhF; NAD(P)H-quinone oxidoreductase subunit 5 [EC:7.1.1.2]
	Healthy	K06989 nadX; aspartate dehydrogenase [EC:1.4.1.21]
	Healthy	K08322 rspB; L-gulonate 5-dehydrogenase [EC:1.1.1.380]
	eRA	K08689 bphAa; biphenyl 2,3-dioxygenase subunit alpha [EC:1.14.12.18]
	Healthy	K08690 bphB; cis-2,3-dihydrobiphenyl-2,3-diol dehydrogenase [EC:1.3.1.56]
	Healthy	K10011 arnA; UDP-4-amino-4-deoxy-L-arabinose formyltransferase / UDP-glucuronic acid dehydrogenase (UDP-4-keto-hexauronic acid decarboxylating) [EC:2.1.2.13 1.1.1.305]
	Healthy	K10616 cymAa; p-cymene methyl-monooxygenase [EC:1.14.15.25]
	Healthy	K10623 cmtE; HOMODA hydrolase [EC:3.7.1.-]
	Healthy	K11529 gck; glycerate 2-kinase [EC:2.7.1.165]
	eRA	K13370 HSD17B8; 17beta-estradiol 17-dehydrogenase / 3alpha(17beta)-hydroxysteroid dehydrogenase (NAD+) / 3-oxoacyl-[acyl-carrier protein] reductase alpha subunit [EC:1.1.1.62 1.1.1.239]
	Healthy	K13995 nicF; maleamate amidohydrolase [EC:3.5.1.107]
	Healthy	K14481 styA; styrene monooxygenase [EC:1.14.14.11]
	Healthy	K14482 styB; styrene monooxygenase reductase component [EC:1.5.1.-]
	Healthy	K14585 nahE; trans-o-hydroxybenzylidenepyruvate hydratase-aldolase [EC:4.1.2.45]
	Healthy	K14974 nicC; 6-hydroxynicotinate 3-monooxygenase [EC:1.14.13.114]
	Healthy	K15357 nicD; N-formylmaleamate deformylase [EC:3.5.1.106]
	Healthy	K15760 tmoA; toluene monooxygenase system protein A [EC:1.14.13.236 1.14.13.-]
	Healthy	K15761 tmoB; toluene monooxygenase system protein B [EC:1.14.13.236 1.14.13.-]
	Healthy	K15762 tmoC; toluene monooxygenase system ferredoxin subunit
	Healthy	K15763 tmoD; toluene monooxygenase system protein D [EC:1.14.13.236 1.14.13.-]
	Healthy	K15764 tmoE; toluene monooxygenase system protein E [EC:1.14.13.236 1.14.13.-]
	Healthy	K15765 tmoF; toluene monooxygenase electron transfer component [EC:1.18.1.3]
	eRA	K15857 ascE; CDP-3, 6-dideoxy-D-glycero-D-glycero-4-hexulose-5-epimerase [EC:5.1.-.-]
	eRA	K16153 glycogen phosphorylase/synthase [EC:2.4.1.1 2.4.1.11]
	Healthy	K16304 cmtAd; p-cumate 2,3-dioxygenase ferredoxin component
	Healthy	K17724 IRG1; aconitate decarboxylase [EC:4.1.1.6]
	Healthy	K18028 nicX; 2,5-dihydroxypyridine 5,6-dioxygenase [EC:1.13.11.9]
	Healthy	K18029 nicA; nicotinate dehydrogenase subunit A [EC:1.17.2.1]
	Healthy	K18248 andAb; anthranilate 1,2-dioxygenase ferredoxin component
	Healthy	K18312 styC; styrene-oxide isomerase [EC:5.3.99.7]
	Healthy	K18316 cpmA; carbapenam-3-carboxylate synthase [EC:6.3.3.6]
	Healthy	K18317 cpmB; carboxymethylproline synthase [EC:2.3.1.226]
	Healthy	K18337 LRA1; L-rhamnose 1-dehydrogenase [EC:1.1.1.378 1.1.1.377 1.1.1.173]
	eRA	K18677 GALAK; galacturonokinase [EC:2.7.1.44]
	Healthy	K19548 bacC; dihydroanticapsin dehydrogenase [EC:1.1.1.385]
Microbial metabolism in diverse environments (30)	Healthy	K00023 phbB; acetoacetyl-CoA reductase [EC:1.1.1.36]
	Healthy	K01011 TST; thiosulfate/3-mercaptopyruvate sulfurtransferase [EC:2.8.1.1 2.8.1.2]
	Healthy	K01799 nicE; maleate isomerase [EC:5.2.1.1]
	Healthy	K01857 pcaB; 3-carboxy-cis,cis-muconate cycloisomerase [EC:5.5.1.2]
	Healthy	K03894 iucA; N2-citryl-N6-acetyl-N6-hydroxylysine synthase [EC:6.3.2.38]
	Healthy	K03895 iucC; aerobactin synthase [EC:6.3.2.39]
	Healthy	K05913 E1.13.11.41; 2,4'-dihydroxyacetophenone dioxygenase [EC:1.13.11.41]
	eRA	K08689 bphAa; biphenyl 2,3-dioxygenase subunit alpha [EC:1.14.12.18]
	Healthy	K08690 bphB; cis-2,3-dihydrobiphenyl-2,3-diol dehydrogenase [EC:1.3.1.56]
	Healthy	K10616 cymAa; p-cymene methyl-monooxygenase [EC:1.14.15.25]
	Healthy	K10623 cmtE; HOMODA hydrolase [EC:3.7.1.-]
	Healthy	K11529 gck; glycerate 2-kinase [EC:2.7.1.165]
	Healthy	K13995 nicF; maleamate amidohydrolase [EC:3.5.1.107]
	Healthy	K14481 styA; styrene monooxygenase [EC:1.14.14.11]
	Healthy	K14482 styB; styrene monooxygenase reductase component [EC:1.5.1.-]
	Healthy	K14585 nahE; trans-o-hydroxybenzylidenepyruvate hydratase-aldolase [EC:4.1.2.45]
	Healthy	K14974 nicC; 6-hydroxynicotinate 3-monooxygenase [EC:1.14.13.114]
	Healthy	K15357 nicD; N-formylmaleamate deformylase [EC:3.5.1.106]
	Healthy	K15760 tmoA; toluene monooxygenase system protein A [EC:1.14.13.236 1.14.13.-]
	Healthy	K15761 tmoB; toluene monooxygenase system protein B [EC:1.14.13.236 1.14.13.-]
	Healthy	K15762 tmoC; toluene monooxygenase system ferredoxin subunit
	Healthy	K15763 tmoD; toluene monooxygenase system protein D [EC:1.14.13.236 1.14.13.-]
	Healthy	K15764 tmoE; toluene monooxygenase system protein E [EC:1.14.13.236 1.14.13.-]
	Healthy	K15765 tmoF; toluene monooxygenase electron transfer component [EC:1.18.1.3]
	Healthy	K16304 cmtAd; p-cumate 2,3-dioxygenase ferredoxin component
	Healthy	K18028 nicX; 2,5-dihydroxypyridine 5,6-dioxygenase [EC:1.13.11.9]
	Healthy	K18029 nicA; nicotinate dehydrogenase subunit A [EC:1.17.2.1]
	Healthy	K18248 andAb; anthranilate 1,2-dioxygenase ferredoxin component
	Healthy	K18312 styC; styrene-oxide isomerase [EC:5.3.99.7]
	Healthy	K18337 LRA1; L-rhamnose 1-dehydrogenase [EC:1.1.1.378 1.1.1.377 1.1.1.173]
Degradation of aromatic compounds (13)	Healthy	K01857 pcaB; 3-carboxy-cis,cis-muconate cycloisomerase [EC:5.5.1.2]
	eRA	K08689 bphAa; biphenyl 2,3-dioxygenase subunit alpha [EC:1.14.12.18]
	Healthy	K08690 bphB; cis-2,3-dihydrobiphenyl-2,3-diol dehydrogenase [EC:1.3.1.56]
	Healthy	K10616 cymAa; p-cymene methyl-monooxygenase [EC:1.14.15.25]
	Healthy	K10623 cmtE; HOMODA hydrolase [EC:3.7.1.-]
	Healthy	K14585 nahE; trans-o-hydroxybenzylidenepyruvate hydratase-aldolase [EC:4.1.2.45]
	Healthy	K15760 tmoA; toluene monooxygenase system protein A [EC:1.14.13.236 1.14.13.-]
	Healthy	K15761 tmoB; toluene monooxygenase system protein B [EC:1.14.13.236 1.14.13.-]
	Healthy	K15762 tmoC; toluene monooxygenase system ferredoxin subunit
	Healthy	K15763 tmoD; toluene monooxygenase system protein D [EC:1.14.13.236 1.14.13.-]
	Healthy	K15764 tmoE; toluene monooxygenase system protein E [EC:1.14.13.236 1.14.13.-]
	Healthy	K15765 tmoF; toluene monooxygenase electron transfer component [EC:1.18.1.3]
	Healthy	K16304 cmtAd; p-cumate 2,3-dioxygenase ferredoxin component
ko02020 Two-component system (8)	eRA	K01077 E3.1.3.1; alkaline phosphatase [EC:3.1.3.1]
	Healthy	K05875 tar; methyl-accepting chemotaxis protein II, aspartate sensor receptor
	Healthy	K07665 cusR; two-component system, OmpR family, copper resistance phosphate regulon response regulator CusR
	Healthy	K07717 ycbA; two-component system, sensor histidine kinase YcbA [EC:2.7.13.3]
	Healthy	K07774 tctD; two-component system, OmpR family, response regulator TctD
	Healthy	K11692 dctR; two-component system, CitB family, response regulator DctR
	Healthy	K13815 rpfG; two-component system, response regulator RpfG
	Healthy	K18345 vanSB; two-component system, OmpR family, sensor histidine kinase VanS [EC:2.7.13.3]
ko01130 Biosynthesis of antibiotics (8)	eRA	K00819 rocD; ornithine--oxo-acid transaminase [EC:2.6.1.13]
	eRA	K02078 acpP; acyl carrier protein
	Healthy	K04128 cmcH; hydroxymethyl cephem carbamoyltransferase [EC:2.1.3.7]
	Healthy	K04340 strB1; scyllo-inosamine-4-phosphate amidinotransferase 1 [EC:2.1.4.2]
	Healthy	K11529 gck; glycerate 2-kinase [EC:2.7.1.165]
	Healthy	K18316 cpmA; carbapenam-3-carboxylate synthase [EC:6.3.3.6]
	Healthy	K18317 cpmB; carboxymethylproline synthase [EC:2.3.1.226]
	Healthy	K19548 bacC; dihydroanticapsin dehydrogenase [EC:1.1.1.385]
ko02010 ABC transporters (7)	Healthy	K09692 tagG; teichoic acid transport system permease protein
	Healthy	K11081 phnS; 2-aminoethylphosphonate transport system substrate-binding protein
	Healthy	K11082 phnV; 2-aminoethylphosphonate transport system permease protein
	Healthy	K11083 phnU; 2-aminoethylphosphonate transport system permease protein
	Healthy	K11084 phnT; 2-aminoethylphosphonate transport system ATP-binding protein
	Healthy	K13889 gsiB; glutathione transport system substrate-binding protein
	Healthy	K17062 bgtB; arginine/lysine/histidine/glutamine transport system substrate-binding and permease protein
ko00760 Nicotinate and nicotinamide metabolism (7)	Healthy	K01799 nicE; maleate isomerase [EC:5.2.1.1]
	Healthy	K06989 nadX; aspartate dehydrogenase [EC:1.4.1.21]
	Healthy	K13995 nicF; maleamate amidohydrolase [EC:3.5.1.107]
	Healthy	K14974 nicC; 6-hydroxynicotinate 3-monooxygenase [EC:1.14.13.114]
	Healthy	K15357 nicD; N-formylmaleamate deformylase [EC:3.5.1.106]
	Healthy	K18028 nicX; 2,5-dihydroxypyridine 5,6-dioxygenase [EC:1.13.11.9]
	Healthy	K18029 nicA; nicotinate dehydrogenase subunit A [EC:1.17.2.1]
ko00623 Toluene degradation (6)	Healthy	K15760 tmoA; toluene monooxygenase system protein A [EC:1.14.13.236 1.14.13.-]
	Healthy	K15761 tmoB; toluene monooxygenase system protein B [EC:1.14.13.236 1.14.13.-]
	Healthy	K15762 tmoC; toluene monooxygenase system ferredoxin subunit
	Healthy	K15763 tmoD; toluene monooxygenase system protein D [EC:1.14.13.236 1.14.13.-]
	Healthy	K15764 tmoE; toluene monooxygenase system protein E [EC:1.14.13.236 1.14.13.-]
	Healthy	K15765 tmoF; toluene monooxygenase electron transfer component [EC:1.18.1.3]
ko01110 Biosynthesis of secondary metabolites (4)	Healthy	K00218 por; protochlorophyllide reductase [EC:1.3.1.33]
	eRA	K00819 rocD; ornithine--oxo-acid transaminase [EC:2.6.1.13]
	Healthy	K08100 E1.3.3.5; bilirubin oxidase [EC:1.3.3.5]
	eRA	K16153 glycogen phosphorylase/synthase [EC:2.4.1.1 2.4.1.11]
ko02024 Quorum sensing (4)	Healthy	K13815 rpfG; two-component system, response regulator RpfG
	Healthy	K18101 rhlB; rhamnosyltransferase subunit B [EC:2.4.1.-]
	Healthy	K18316 cpmA; carbapenam-3-carboxylate synthase [EC:6.3.3.6]
	Healthy	K18317 cpmB; carboxymethylproline synthase [EC:2.3.1.226]
ko00330 Arginine and proline metabolism (3)	eRA	K00819 rocD; ornithine--oxo-acid transaminase [EC:2.6.1.13]
	Healthy	K01473 hyuA; N-methylhydantoinase A [EC:3.5.2.14]
	Healthy	K01474 hyuB; N-methylhydantoinase B [EC:3.5.2.14]
ko02025 Biofilm formation - Pseudomonas aeruginosa (3)	Healthy	K11890 impM; type VI secretion system protein ImpM
	Healthy	K12992 rfbN; rhamnosyltransferase [EC:2.4.1.-]
	Healthy	K18101 rhlB; rhamnosyltransferase subunit B [EC:2.4.1.-]
ko00630 Glyoxylate and dicarboxylate metabolism (3)	Healthy	K00023 phbB; acetoacetyl-CoA reductase [EC:1.1.1.36]
	Healthy	K01432 AFMID; arylformamidase [EC:3.5.1.9]
	Healthy	K11529 gck; glycerate 2-kinase [EC:2.7.1.165]
ko00643 Styrene degradation (3)	Healthy	K14481 styA; styrene monooxygenase [EC:1.14.14.11]
	Healthy	K14482 styB; styrene monooxygenase reductase component [EC:1.5.1.-]
	Healthy	K18312 styC; styrene-oxide isomerase [EC:5.3.99.7]
ko00520 Amino sugar and nucleotide sugar metabolism (3)	Healthy	K10011 arnA; UDP-4-amino-4-deoxy-L-arabinose formyltransferase / UDP-glucuronic acid dehydrogenase (UDP-4-keto-hexauronic acid decarboxylating) [EC:2.1.2.13 1.1.1.305]
	eRA	K15857 ascE; CDP-3, 6-dideoxy-D-glycero-D-glycero-4-hexulose-5-epimerase [EC:5.1.-.-]
	eRA	K18677 GALAK; galacturonokinase [EC:2.7.1.44]
ko00622 Xylene degradation (3)	Healthy	K10616 cymAa; p-cymene methyl-monooxygenase [EC:1.14.15.25]
	Healthy	K10623 cmtE; HOMODA hydrolase [EC:3.7.1.-]
	Healthy	K16304 cmtAd; p-cumate 2,3-dioxygenase ferredoxin component
ko00920 Sulfur metabolism (3)	Healthy	K01011 TST; thiosulfate/3-mercaptopyruvate sulfurtransferase [EC:2.8.1.1 2.8.1.2]
	Healthy	K15762 tmoC; toluene monooxygenase system ferredoxin subunit
	Healthy	K15765 tmoF; toluene monooxygenase electron transfer component [EC:1.18.1.3]
ko01212 Fatty acid metabolism (2)	eRA	K00648 fabH; 3-oxoacyl-[acyl-carrier-protein] synthase III [EC:2.3.1.180]
	eRA	K13370 HSD17B8; 17beta-estradiol 17-dehydrogenase / 3alpha(17beta)-hydroxysteroid dehydrogenase (NAD+) / 3-oxoacyl-[acyl-carrier protein] reductase alpha subunit [EC:1.1.1.62 1.1.1.239]
ko00380 Tryptophan metabolism (2)	Healthy	K00543 ASMT; acetylserotonin O-methyltransferase [EC:2.1.1.4]
	Healthy	K01432 AFMID; arylformamidase [EC:3.5.1.9]
ko00621 Dioxin degradation (2)	eRA	K08689 bphAa; biphenyl 2,3-dioxygenase subunit alpha [EC:1.14.12.18]
	Healthy	K08690 bphB; cis-2,3-dihydrobiphenyl-2,3-diol dehydrogenase [EC:1.3.1.56]
ko00061 Fatty acid biosynthesis (2)	eRA	K00648 fabH; 3-oxoacyl-[acyl-carrier-protein] synthase III [EC:2.3.1.180]
	eRA	K13370 HSD17B8; 17beta-estradiol 17-dehydrogenase / 3alpha(17beta)-hydroxysteroid dehydrogenase (NAD+) / 3-oxoacyl-[acyl-carrier protein] reductase alpha subunit [EC:1.1.1.62 1.1.1.239]
ko00650 Butanoate metabolism (2)	Healthy	K00023 phbB; acetoacetyl-CoA reductase [EC:1.1.1.36]
	Healthy	K01799 nicE; maleate isomerase [EC:5.2.1.1]
ko00860 Porphyrin and chlorophyll metabolism (2)	Healthy	K00218 por; protochlorophyllide reductase [EC:1.3.1.33]
	Healthy	K08100 E1.3.3.5; bilirubin oxidase [EC:1.3.3.5]
ko00310 Lysine degradation (2)	Healthy	K03894 iucA; N2-citryl-N6-acetyl-N6-hydroxylysine synthase [EC:6.3.2.38]
	Healthy	K03895 iucC; aerobactin synthase [EC:6.3.2.39]
ko01200 Carbon metabolism (2)	Healthy	K00023 phbB; acetoacetyl-CoA reductase [EC:1.1.1.36]
	Healthy	K11529 gck; glycerate 2-kinase [EC:2.7.1.165]
ko00998 Biosynthesis of secondary metabolites - other antibiotics (2)	eRA	K02078 acpP; acyl carrier protein
	Healthy	K19548 bacC; dihydroanticapsin dehydrogenase [EC:1.1.1.385]
ko00332 Carbapenem biosynthesis (2)	Healthy	K18316 cpmA; carbapenam-3-carboxylate synthase [EC:6.3.3.6]
	Healthy	K18317 cpmB; carboxymethylproline synthase [EC:2.3.1.226]
ko00190 Oxidative phosphorylation (2)	Healthy	K02299 cyoC; cytochrome o ubiquinol oxidase subunit III
	Healthy	K05577 ndhF; NAD(P)H-quinone oxidoreductase subunit 5 [EC:7.1.1.2]
ko00051 Fructose and mannose metabolism (1)	Healthy	K18337 LRA1; L-rhamnose 1-dehydrogenase [EC:1.1.1.378 1.1.1.377 1.1.1.173]
ko00600 Sphingolipid metabolism (1)	eRA	K01201 GBA; glucosylceramidase [EC:3.2.1.45]
ko00311 Penicillin and cephalosporin biosynthesis (1)	Healthy	K04128 cmcH; hydroxymethyl cephem carbamoyltransferase [EC:2.1.3.7]
ko00140 Steroid hormone biosynthesis (1)	eRA	K13370 HSD17B8; 17beta-estradiol 17-dehydrogenase / 3alpha(17beta)-hydroxysteroid dehydrogenase (NAD+) / 3-oxoacyl-[acyl-carrier protein] reductase alpha subunit [EC:1.1.1.62 1.1.1.239]
ko00626 Naphthalene degradation (1)	Healthy	K14585 nahE; trans-o-hydroxybenzylidenepyruvate hydratase-aldolase [EC:4.1.2.45]
ko00790 Folate biosynthesis (1)	eRA	K01077 E3.1.3.1; alkaline phosphatase [EC:3.1.3.1]
ko00030 Pentose phosphate pathway (1)	Healthy	K11529 gck; glycerate 2-kinase [EC:2.7.1.165]
ko05135 Yersinia infection (1)	Healthy	K08599 yopT; YopT peptidase [EC:3.4.22.-]
ko00270 Cysteine and methionine metabolism (1)	Healthy	K01011 TST; thiosulfate/3-mercaptopyruvate sulfurtransferase [EC:2.8.1.1 2.8.1.2]
ko00730 Thiamine metabolism (1)	eRA	K01077 E3.1.3.1; alkaline phosphatase [EC:3.1.3.1]
ko00521 Streptomycin biosynthesis (1)	Healthy	K04340 strB1; scyllo-inosamine-4-phosphate amidinotransferase 1 [EC:2.1.4.2]
ko00362 Benzoate degradation (1)	Healthy	K01857 pcaB; 3-carboxy-cis,cis-muconate cycloisomerase [EC:5.5.1.2]
ko00627 Aminobenzoate degradation (1)	Healthy	K18248 andAb; anthranilate 1,2-dioxygenase ferredoxin component
ko01503 Cationic antimicrobial peptide (CAMP) resistance (1)	Healthy	K10011 arnA; UDP-4-amino-4-deoxy-L-arabinose formyltransferase / UDP-glucuronic acid dehydrogenase (UDP-4-keto-hexauronic acid decarboxylating) [EC:2.1.2.13 1.1.1.305]
ko00540 Lipopolysaccharide biosynthesis (1)	Healthy	K15669 hddC; D-glycero-alpha-D-manno-heptose 1-phosphate guanylyltransferase [EC:2.7.7.71]
ko00511 Other glycan degradation (1)	eRA	K01201 GBA; glucosylceramidase [EC:3.2.1.45]
ko00561 Glycerolipid metabolism (1)	Healthy	K11529 gck; glycerate 2-kinase [EC:2.7.1.165]
ko00220 Arginine biosynthesis (1)	Healthy	K01941 E6.3.4.6; urea carboxylase [EC:6.3.4.6]
ko02030 Bacterial chemotaxis (1)	Healthy	K05875 tar; methyl-accepting chemotaxis protein II, aspartate sensor receptor
ko05014 Amyotrophic lateral sclerosis (ALS) (1)	Healthy	K04574 NEFH; neurofilament heavy polypeptide
ko00680 Methane metabolism (1)	Healthy	K11529 gck; glycerate 2-kinase [EC:2.7.1.165]
ko01501 beta-Lactam resistance (1)	eRA	K19212 blaOXA-63; beta-lactamase class D OXA-63 [EC:3.5.2.6]
ko01502 Vancomycin resistance (1)	Healthy	K18345 vanSB; two-component system, OmpR family, sensor histidine kinase VanS [EC:2.7.13.3]
ko00363 Bisphenol degradation (1)	Healthy	K05913 E1.13.11.41; 2,4'-dihydroxyacetophenone dioxygenase [EC:1.13.11.41]
ko00260 Glycine, serine and threonine metabolism (1)	Healthy	K11529 gck; glycerate 2-kinase [EC:2.7.1.165]
ko00040 Pentose and glucuronate interconversions (1)	Healthy	K08322 rspB; L-gulonate 5-dehydrogenase [EC:1.1.1.380]
ko00660 C5-Branched dibasic acid metabolism (1)	Healthy	K17724 IRG1; aconitate decarboxylase [EC:4.1.1.6]
ko04122 Sulfur relay system (1)	Healthy	K01011 TST; thiosulfate/3-mercaptopyruvate sulfurtransferase [EC:2.8.1.1 2.8.1.2]
ko04142 Lysosome (1)	eRA	K01201 GBA; glucosylceramidase [EC:3.2.1.45]
ko00791 Atrazine degradation (1)	Healthy	K01941 E6.3.4.6; urea carboxylase [EC:6.3.4.6]
ko00500 Starch and sucrose metabolism (1)	eRA	K16153 glycogen phosphorylase/synthase [EC:2.4.1.1 2.4.1.11]
ko03018 RNA degradation (1)	eRA	K12585 DIS3; exosome complex exonuclease DIS3/RRP44 [EC:3.1.13.-]

## Sheet: Supplementary Table S4
Supplementary Table S4. Bacterial species discriminating early RA (eRA) patients from healthy control subjects taking periodontal status into account. Supervised multivariate OPLS-DA modelling was used to identity species discriminating eRA patients from healthy controls in (i) all participants with information on dental status (n=72), (ii) participants with probing pocket depths (PPD) < 4 mm (n=…
	All participants with PPD information in model (n=72)			Participants with PPD < 4 mm in model (n=33)			Participants with PPD > 6 mm in model (n=39)
	HOMD identified species or phylotype. (Model: R2=0.66, Q2=0.27)	VIP (95%CI)		HOMD identified species or phylotype (Model: R2=0.92, Q2=0.27)	VIP (95%CI)		HOMD identified species or phylotype (Model: R2=0.92, Q2=0.18)	VIP (95%CI)
Statistically	Lautropia mirabilis	2.15 (0.08, 4.21)		Lautropia mirabilis	1.87 (0.23, 3.50)
significant	Oribacterium sinus	2.14 (1.37, 2.92)					Oribacterium sinus	2.03 (0.48, 3.57)
variables	Catonella morbi	1.78 (0.71, 2.86)					Catonella morbi	2.05 (0.96, 3.14)
shared among	Treponema denticola	1.59 (0.40, 2.78)		Treponema denticola	1.61 (0.15, 3.08)		Treponema denticola	1.65 (1.07, 2.23)
at least two	Prevotella pleuritidis	1.87 (1.10, 2.64)		Prevotella pleuritidis	1.53 (0.76, 2.30)		Prevotella pleuritidis	1.70 (0.92, 2.47)
models	Filifactor alocis	1.74 (0.75, 2.73)		Filifactor alocis	1.52 (0.43, 2.62)		Filifactor alocis	1.79 (1.34, 2.23)
	Prevotella denticola	1.52 (0.27, 2.76)		Prevotella denticola	1.78 (0.56, 3.00)
Green = Health	Prevotella nigrescens	1.75 (0.77, 2.73)		Prevotella nigrescens	1.63 (1.01, 2.26)
Red = eRA	Treponema socranskii	1.59 (0.11, 3.07)		Treponema socranskii	1.51 (0.31, 2.71)
	Prevotella sp. HMT 300	1.62 (0.70, 2.53)		Prevotella sp. HMT 300	1.51 (0.63, 2.39)
	Smoker (ever vs never)	1.82 (1.29, 2.35)					Smoking (ever, never)	2.49 (1.40, 3.59)
	Parvimonas micra	1.80 (1.33, 2.26)					Parvimonas micra	1.68 (1.08, 2.27)
	Fusobacterium nucleatum subsp. vincentii	1.68 (0.80, 2.57)					Fusobacterium nucleatum subsp. vincentii	1.64 (0.62, 2.66)
	Prevotella intermedia	1.66 (0.50, 2.81)					Prevotella intermedia	1.58 (0.55, 2.60)
				Porphyromonas endodontalis	1.69 (0.61, 2.77)		Porphyromonas endodontalis	1.58 (0.80, 2.37)
				Campylobacter rectus	1.63 (0.91, 2.35)		Campylobacter rectus	1.72 (0.94, 2.51)
Species that	Saccharibacteria (TM7) [G-1] bacterium HMT 346	1.71 (0.29, 3.12)		Veillonella rogosae	1.72 (0.35, 3.08)		Prevotella melaninogenica	1.58 (0.32, 2.84)
were statistically	Gemella sanguinis	1.62 (0.39, 2.85)		Fusobacterium nucleatum subsp. polymorphum	1.69 (0.52, 2.85)		Capnocytophaga leadbetteri	1.53 (0.06, 3.01)
significant	Saccharibacteria (TM7) [G-5] bacterium HMT 356	1.61 (0.27, 2.94)					Prevotella dentalis	1.50 (0.06, 2.95)
but differed	Peptostreptococcaceae [XI][G-9] brachy	1.58 (0.31, 2.86)					Saccharibacteria (TM7) [G-1] bacterium HMT 349	1.77 (1.03, 2.51)
between the	Campylobacter gracilis	1.57 (0.78, 2.36)
three models	Prevotella oulorum	1.54 (0.43, 2.66)
	Selenomonas sputigena	1.54 (0.16, 2.92)
	Prevotella sp. HMT 317	1.50 (0.81, 2.19)
Non-	Streptococcus gordonii	1.62 (-0.10, 3.34)		Fusobacterium nucleatum subsp. vincentii	1.70 (-0.07, 3.46)		Campylobacter concisus	1.78 (-0.09, 3.66)
significant	Peptostreptococcaceae [XI][G-7] bacterium HMT 922	1.58 (-0.83, 3.99)		Treponema vincentii	1.58 (-0.88, 4.04)		Corticosteroid treatment	1.51 (-0.93, 3.95)
variables	Streptococcus sanguinis	1.57 (-0.12, 3.27)		Treponema sp. HMT 237	1.47 (-0.03, 2.97)		Treponema sp. HMT 231	1.49 (0.25, 2.72)
	Prevotella sp. HMT 292	1.52 (-0.31, 3.35)		Prevotella veroralis	1.45 (0.57, 2.32)		Lachnoanaerobaculum umeaense	1.48 (-0.00, 2.96)
	Saccharibacteria (TM7) [G-1] bacterium HMT 349	1.49 (0.54, 2.45)		Prevotella saccharolytica	1.44 (-0.11, 2.99)		Peptostreptococcaceae [XI][G-9] brachy	1.47 (0.50, 2.44)
	Lachnoanaerobaculum umeaense	1.48 (0.30, 2.67)		Dialister pneumosintes	1.42 (-0.64, 3.48)		Alloprevotella tannerae	1.46 (-0.17, 3.09)
	Dialister pneumosintes	1.48 (-0.24, 3.19)		Peptostreptococcaceae [XI][G-9] brachy	1.39 (0.47, 2.30)		Lautropia mirabilis	1.46 (-0.48, 3.40)
	Treponema sp. HMT 231	1.46 (-0.06, 2.99)		Selenomonas sp. HMT 481	1.38 (0.32, 2.44)		Saccharibacteria (TM7) [G-1] bacterium HMT 346	1.46 (-0.21, 3.13)
	Porphyromonas endodontalis	1.44 (0.22, 2.66)		Stomatobaculum sp. HMT 097	1.35 (0.56, 2.14)		Bacteroidetes [G-5] bacterium HMT 511	1.45 (0.41, 2.49)
	Prevotella dentalis	1.42 (0.16, 2.68)		Selenomonas sputigena	1.35 (0.43, 2.27)		Saccharibacteria (TM7) [G-5] bacterium HMT 356	1.44 (0.10, 2.78)
	Fusobacterium nucleatum subsp. polymorphum	1.40 (0.35, 2.45)		Dialister invisus	1.35 (-0.14, 2.83)		Streptococcus gordonii	1.43 (0.27, 2.58)
	Bacteroidetes [G-5] bacterium HMT 511	1.40 (-0.25, 3.05)		Alloprevotella tannerae	1.34 (0.20, 2.49)		Prevotella nigrescens	1.42 (0.25, 2.59)
	Dialister invisus	1.40 (0.26, 2.54)		Prevotella marshii	1.33 (0.55, 2.11)		Tannerella forsythia	1.40 (1.06, 1.75)
	Bacteroidales [G-2] bacterium HMT 274	1.39 (0.63, 2.14)		Neisseria elongata	1.32 (0.26, 2.38)		Prevotella saccharolytica	1.40 (0.53, 2.28)
	Capnocytophaga granulosa	1.38 (-0.21, 2.97)		Absconditabacteria (SR1) [G-1] bacterium HMT 345	1.32 (0.13, 2.51)		Saccharibacteria (TM7) [G-1] bacterium HMT 952	1.38 (0.32, 2.44)
	Saccharibacteria (TM7) [G-1] bacterium HMT 952	1.38 (0.16, 2.60)		Prevotella sp. HMT 317	1.32 (0.31, 2.32)		Treponema lecithinolyticum	1.37 (0.29, 2.45)
	Prevotella maculosa	1.38 (-0.31, 3.06)		Prevotella sp. HMT 472	1.31 (0.44, 2.18)		Haemophilus haemolyticus	1.37 (-0.51, 3.25)
	Streptococcus mutans	1.37 (0.42, 2.33)		Cardiobacterium hominis	1.30 (0.38, 2.22)		Streptococcus sanguinis	1.36 (-0.21, 2.94)
	Corynebacterium matruchotii	1.37 (-0.25, 2.99)		Prevotella oris	1.28 (-0.16, 2.72)		Campylobacter gracilis	1.36 (0.49, 2.23)
	Porphyromonas sp. HMT 278	1.36 (-0.04, 2.77)		Capnocytophaga sputigena	1.28 (-0.14, 2.71)		Prevotella sp. HMT 317	1.36 (0.57, 2.15)
	Campylobacter concisus	1.36 (0.12, 2.60)		Saccharibacteria (TM7) [G-5] bacterium HMT 356	1.28 (0.39, 2.17)		Dialister invisus	1.35 (0.45, 2.26)
	Selenomonas sp. HMT 481	1.35 (-0.06, 2.76)		Porphyromonas sp. HMT 275	1.28 (-0.21, 2.77)		Arthrospira platensis	1.35 (0.05, 2.66)
	Leptotrichia wadei	1.34 (-0.38, 3.06)		Treponema sp. HMT 257	1.27 (0.37, 2.17)		Alloprevotella sp. HMT 912	1.33 (-0.20, 2.86)
	Campylobacter rectus	1.33 (-0.02, 2.67)		Parvimonas micra	1.27 (0.62, 1.91)		Dialister pneumosintes	1.33 (-0.63, 3.28)
	Leptotrichia sp. HMT 212	1.32 (-0.69, 3.33)		Kingella denitrificans	1.27 (-0.09, 2.62)		Treponema socranskii	1.32 (-0.21, 2.85)
	Treponema lecithinolyticum	1.31 (-0.20, 2.83)		Lachnospiraceae [G-3] bacterium HMT 100	1.26 (0.16, 2.37)		Prevotella sp. HMT 292	1.31 (-0.09, 2.71)
	Treponema sp. HMT 237	1.30 (-0.52, 3.12)		Smoking (ever, never)	1.26 (-0.68, 3.20)		Leptotrichia sp. HMT 215	1.30 (-0.85, 3.45)
	Fretibacterium sp. HMT 359	1.30 (-0.32, 2.92)		Bacteroidales [G-2] bacterium HMT 274	1.25 (0.71, 1.78)		Peptostreptococcaceae [XI][G-7] bacterium HMT 922	1.29 (-0.66, 3.24)
	Saccharibacteria (TM7) [G-1] bacterium HMT 348	1.30 (0.18, 2.41)		Gender	1.25 (-0.16, 2.66)		Capnocytophaga sp. HMT 326	1.28 (-0.07, 2.64)
	Capnocytophaga sp. HMT 326	1.29 (-0.06, 2.65)		Prevotella intermedia	1.25 (-0.66, 3.16)		Prevotella shahii	1.27 (-0.38, 2.93)
	Corticosteroid treatment	1.29 (0.56, 2.02)		Peptostreptococcaceae [XI][G-7] yurii subspp. yurii & margaretiae	1.24 (-0.29, 2.77)		Bacteroidales [G-2] bacterium HMT 274	1.26 (0.50, 2.03)
	Stomatobaculum sp. HMT 097	1.27 (-0.12, 2.66)		Bacteroidetes [G-3] bacterium HMT 503	1.24 (0.42, 2.05)		Prevotella oulorum	1.26 (-0.20, 2.73)
	Streptococcus anginosus	1.26 (0.67, 1.85)		Gemella sanguinis	1.23 (0.04, 2.43)		Alloprevotella sp. HMT 914	1.25 (-0.45, 2.96)
	Treponema sp. HMT 257	1.26 (-0.74, 3.25)		Capnocytophaga leadbetteri	1.23 (-0.10, 2.55)		Peptostreptococcus stomatis	1.25 (0.25, 2.25)
	Rothia aeria	1.25 (-1.06, 3.57)		Prevotella micans	1.22 (-0.91, 3.34)		Saccharibacteria (TM7) [G-1] bacterium HMT 348	1.23 (-0.36, 2.83)
	Veillonellaceae [G-1] bacterium HMT 155	1.25 (-0.79, 3.30)		Lachnoanaerobaculum umeaense	1.20 (-0.17, 2.57)		Fusobacterium nucleatum subsp. animalis	1.23 (0.57, 1.90)
	Veillonella rogosae	1.25 (0.25, 2.24)		Prevotella oulorum	1.20 (-0.70, 3.10)		Fusobacterium nucleatum subsp. polymorphum	1.23 (0.51, 1.95)
	Peptostreptococcus stomatis	1.21 (0.33, 2.09)		Porphyromonas sp. HMT 284	1.19 (-0.33, 2.72)		Age	1.21 (0.38, 2.04)
	Prevotella saccharolytica	1.20 (-0.55, 2.96)		Prevotella scopos	1.18 (0.04, 2.32)		Atopobium parvulum	1.19 (-0.17, 2.56)
	Prevotella sp. HMT 314	1.20 (0.09, 2.30)		Butyrivibrio sp. HMT 080	1.18 (-1.15, 3.51)		Fretibacterium sp. HMT 359	1.19 (-0.69, 3.07)
	Fusobacterium nucleatum subsp. animalis	1.19 (0.19, 2.19)		Streptococcus anginosus	1.17 (0.59, 1.76)		Lachnospiraceae [G-3] bacterium HMT 100	1.18 (-0.89, 3.24)
	Shuttleworthia satelles	1.17 (-0.25, 2.59)		Bergeyella sp. HMT 900	1.17 (0.07, 2.27)		Selenomonas artemidis	1.17 (-0.15, 2.49)
	Prevotella oris	1.16 (-0.26, 2.58)		Saccharibacteria (TM7) [G-1] bacterium HMT 346	1.16 (0.32, 2.01)		Capnocytophaga granulosa	1.16 (-0.61, 2.94)
	Streptococcus sobrinus	1.16 (-0.43, 2.75)		Veillonella atypica	1.15 (0.14, 2.15)		Eikenella corrodens	1.16 (-0.57, 2.89)
	Selenomonas artemidis	1.15 (-0.23, 2.53)		Shuttleworthia satelles	1.15 (0.04, 2.26)		Prevotella oris	1.15 (-0.28, 2.58)
	Lactobacillus salivarius	1.14 (-0.38, 2.66)		Rothia mucilaginosa	1.14 (0.07, 2.21)		Leptotrichia sp. HMT 218	1.15 (-0.17, 2.47)
	Absconditabacteria (SR1) [G-1] bacterium HMT 345	1.14 (-0.41, 2.69)		Rothia aeria	1.14 (0.36, 1.92)		Veillonella dispar	1.15 (0.08, 2.23)
	Prevotella sp. HMT 472	1.12 (-0.10, 2.34)		Campylobacter gracilis	1.13 (0.13, 2.13)		Peptostreptococcaceae [XI][G-7] yurii subspp. yurii & margaretiae	1.15 (-0.33, 2.63)
	Leptotrichia hongkongensis	1.11 (-0.79, 3.00)		Arthrospira platensis	1.13 (-0.25, 2.51)		Rothia aeria	1.14 (-0.78, 3.07)
	Peptostreptococcaceae [XI][G-5] saphenum	1.10 (-0.55, 2.76)		Treponema sp. HMT 238	1.13 (0.48, 1.78)		Leptotrichia wadei	1.14 (-0.91, 3.20)
	Porphyromonas sp. HMT 284	1.10 (-0.53, 2.73)		Streptococcus gordonii	1.12 (-0.09, 2.33)		Capnocytophaga gingivalis	1.13 (-0.64, 2.90)
	Capnocytophaga leadbetteri	1.10 (-1.03, 3.22)		Bacteroidetes [G-5] bacterium HMT 511	1.12 (-0.08, 2.33)		Porphyromonas sp. HMT 284	1.12 (-0.70, 2.94)
	Tannerella forsythia	1.09 (-0.08, 2.25)		Aggregatibacter segnis	1.12 (0.22, 2.03)		Selenomonas sp. HMT 137	1.12 (-0.93, 3.17)
	Atopobium rimae	1.08 (-0.16, 2.31)		Catonella morbi	1.12 (-0.24, 2.48)		Prevotella sp. HMT 526	1.12 (-0.78, 3.01)
	Selenomonas sp. HMT 137	1.08 (-1.04, 3.20)		Capnocytophaga sp. HMT 332	1.11 (-0.52, 2.74)		Capnocytophaga sputigena	1.10 (0.16, 2.05)
	Haemophilus sputorum	1.07 (-1.14, 3.28)		Saccharibacteria (TM7) [G-1] bacterium HMT 348	1.11 (0.16, 2.06)		Lactobacillus salivarius	1.10 (-1.21, 3.41)
	Prevotella marshii	1.07 (-0.31, 2.44)		Granulicatella elegans	1.11 (-1.08, 3.29)		Corynebacterium matruchotii	1.10 (-0.58, 2.78)
	Cardiobacterium hominis	1.05 (-0.17, 2.28)		Alloscardovia omnicolens	1.10 (0.00, 2.20)		Absconditabacteria (SR1) [G-1] bacterium HMT 345	1.10 (-0.55, 2.74)
	Alloprevotella tannerae	1.05 (-0.22, 2.32)		Prevotella maculosa	1.10 (-0.21, 2.41)		Prevotella histicola	1.09 (0.27, 1.91)
	Megasphaera micronuciformis	1.05 (0.24, 1.86)		Streptococcus mutans	1.10 (-0.24, 2.44)		Prevotella sp. HMT 300	1.08 (-0.40, 2.56)
	Peptostreptococcaceae [XI][G-2] bacterium HMT 091	1.04 (-0.09, 2.18)		Fretibacterium sp. HMT 359	1.10 (-0.57, 2.76)		Bifidobacterium longum	1.07 (-0.47, 2.62)
	Prevotella sp. HMT 526	1.04 (-0.71, 2.79)		Lactobacillus gasseri	1.09 (-0.32, 2.51)		Streptococcus mutans	1.07 (0.02, 2.12)
	Eikenella corrodens	1.04 (-0.42, 2.49)		Veillonellaceae [G-1] bacterium HMT 155	1.09 (-0.21, 2.40)		Haemophilus pittmaniae	1.06 (-0.26, 2.37)
	Butyrivibrio sp. HMT 080	1.03 (-0.34, 2.41)		Corynebacterium matruchotii	1.09 (-0.80, 2.98)		Peptostreptococcaceae [XI][G-1] sulci	1.05 (-0.12, 2.22)
	Aggregatibacter segnis	1.02 (0.22, 1.81)		Haemophilus haemolyticus	1.08 (-0.06, 2.23)		Prevotella salivae	1.05 (-0.29, 2.38)
	Lactobacillus vaginalis	1.02 (-0.22, 2.26)		Fusobacterium nucleatum subsp. animalis	1.08 (0.01, 2.16)		Gemella morbillorum	1.04 (0.22, 1.85)
	Parascardovia denticolens	1.02 (-0.53, 2.56)		Bergeyella sp. HMT 322	1.08 (0.48, 1.68)		Gracilibacteria (GN02) [G-1] bacterium HMT 872	1.03 (-1.00, 3.06)
	Gracilibacteria (GN02) [G-1] bacterium HMT 872	1.01 (-0.47, 2.48)		Prevotella oralis	1.08 (-0.47, 2.62)		Shuttleworthia satelles	1.03 (-0.57, 2.63)
	Alloprevotella sp. HMT 912	1.00 (-0.01, 2.00)		Mitsuokella sp. HMT 521	1.07 (-0.50, 2.64)		Bergeyella sp. HMT 931	1.03 (-0.35, 2.40)
	Arthrospira platensis	0.99 (-1.02, 3.01)		Simonsiella muelleri	1.07 (-0.94, 3.07)		Prevotella denticola	1.02 (-0.85, 2.88)
	Prevotella micans	0.99 (-0.38, 2.35)		Prevotella dentalis	1.06 (0.23, 1.89)		Treponema vincentii	1.02 (-0.97, 3.00)
	Selenomonas sp. HMT 146	0.98 (-0.96, 2.93)		Atopobium rimae	1.06 (-0.78, 2.89)		Actinomyces graevenitzii	1.02 (-0.08, 2.11)
	Leptotrichia sp. HMT 218	0.97 (0.30, 1.64)		Prevotella sp. HMT 292	1.05 (-0.73, 2.84)		Saccharibacteria (TM7) [G-3] bacterium HMT 351	1.02 (-0.54, 2.57)
	Bifidobacterium longum	0.96 (-0.42, 2.35)		Parascardovia denticolens	1.05 (-0.36, 2.45)		Peptostreptococcaceae [XI][G-5] saphenum	1.01 (-1.33, 3.36)
	Capnocytophaga sp. HMT 336	0.96 (0.06, 1.87)		Treponema lecithinolyticum	1.05 (-0.44, 2.53)		Cardiobacterium hominis	1.01 (-0.49, 2.51)
	Gemella morbillorum	0.96 (-0.21, 2.13)		Veillonella dispar	1.04 (0.26, 1.82)		Leptotrichia sp. HMT 212	1.01 (0.17, 1.85)
	Treponema sp. HMT 238	0.95 (-0.44, 2.35)		Campylobacter concisus	1.04 (0.24, 1.85)		Haemophilus parahaemolyticus	1.01 (-0.32, 2.34)
	Actinomyces sp. HMT 180	0.95 (0.23, 1.68)		Kingella oralis	1.04 (-0.34, 2.41)		Parvimonas sp. HMT 393	1.01 (-0.67, 2.69)
	Mitsuokella sp. HMT 521	0.94 (-0.55, 2.43)		Corticosteroid treatment	1.04 (-0.43, 2.50)		Peptococcus sp. HMT 167	0.99 (0.10, 1.88)
	Prevotella melaninogenica	0.94 (0.37, 1.50)		Saccharibacteria (TM7) [G-1] bacterium HMT 349	1.03 (0.20, 1.87)		Selenomonas sputigena	0.98 (-0.17, 2.13)
	Selenomonas noxia	0.93 (-0.54, 2.40)		Streptococcus parasanguinis clade 411	1.03 (0.49, 1.57)		Porphyromonas sp. HMT 278	0.98 (-0.41, 2.37)
	Prevotella salivae	0.93 (0.04, 1.82)		Fusobacterium sp. HMT 203	1.02 (0.01, 2.04)		Treponema sp. HMT 257	0.98 (-1.25, 3.21)
	Cardiobacterium valvarum	0.92 (-0.51, 2.35)		Abiotrophia defectiva	1.02 (0.32, 1.73)		Bergeyella sp. HMT 322	0.96 (0.20, 1.73)
	Prevotella histicola	0.91 (0.22, 1.61)		Rothia dentocariosa	1.01 (-0.25, 2.28)		Veillonellaceae [G-1] bacterium HMT 155	0.95 (-1.46, 3.37)
	Actinomyces sp. HMT 172	0.91 (0.10, 1.72)		Selenomonas sp. HMT 136	1.01 (-0.73, 2.75)		Neisseria elongata	0.95 (0.39, 1.51)
	Bergeyella sp. HMT 900	0.91 (-0.43, 2.25)		Fusobacterium periodonticum	1.01 (-0.56, 2.59)		Peptostreptococcaceae [XI][G-2] bacterium HMT 091	0.95 (-0.54, 2.45)
	Alloprevotella sp. HMT 308	0.91 (-0.07, 1.88)		Gracilibacteria (GN02) [G-1] bacterium HMT 872	1.01 (-0.77, 2.80)		Rothia mucilaginosa	0.94 (-0.36, 2.24)
	Prevotella sp. HMT 313	0.90 (-0.02, 1.82)		Tannerella forsythia	1.01 (-0.34, 2.35)		Leptotrichia shahii	0.93 (-0.79, 2.65)
	Abiotrophia defectiva	0.89 (-0.23, 2.01)		Oribacterium sinus	1.00 (-0.89, 2.90)		Selenomonas sp. HMT 481	0.93 (-0.76, 2.62)
	Peptococcus sp. HMT 167	0.88 (-0.13, 1.89)		Lactobacillus salivarius	1.00 (-1.09, 3.10)		Oribacterium parvum	0.92 (-0.34, 2.18)
	Atopobium parvulum	0.88 (0.11, 1.65)		Oribacterium asaccharolyticum	1.00 (-0.82, 2.83)		Leptotrichia hongkongensis	0.92 (-0.81, 2.66)
	Peptostreptococcaceae [XI][G-1] sulci	0.88 (0.08, 1.68)		Veillonella sp. HMT 917	1.00 (0.28, 1.72)		Actinomyces sp. HMT 180	0.91 (-0.21, 2.04)
	Fusobacterium sp. HMT 203	0.88 (0.46, 1.29)		Actinomyces sp. HMT 172	0.99 (-0.08, 2.06)		Prevotella sp. HMT 306	0.91 (-0.09, 1.91)
	Veillonella sp. HMT 917	0.87 (-0.06, 1.81)		Leptotrichia shahii	0.99 (-0.82, 2.80)		Atopobium rimae	0.91 (-0.70, 2.52)
	Prevotella pallens	0.87 (0.29, 1.44)		Porphyromonas pasteri	0.99 (0.04, 1.94)		Prevotella sp. HMT 313	0.91 (-0.09, 1.90)
	Mycoplasma faucium	0.87 (-0.10, 1.84)		Capnocytophaga sp. HMT 326	0.99 (-0.36, 2.34)		Stomatobaculum sp. HMT 097	0.90 (-0.84, 2.65)
	Leptotrichia shahii	0.86 (-0.83, 2.55)		Alloprevotella sp. HMT 914	0.98 (-0.57, 2.54)		Leptotrichia sp. HMT 225	0.90 (-0.11, 1.92)
	Peptostreptococcaceae [XI][G-7] yurii subspp. yurii	0.86 (-0.13, 1.85)		Leptotrichia sp. HMT 498	0.98 (-1.07, 3.03)		Peptococcus sp. HMT 168	0.90 (0.33, 1.47)
	Actinomyces oris	0.85 (-0.32, 2.01)		Gracilibacteria (GN02) [G-1] bacterium HMT 871	0.98 (-0.44, 2.39)		Prevotella sp. HMT 314	0.90 (-0.97, 2.76)
	Bacteroidetes [G-3] bacterium HMT 503	0.84 (-0.25, 1.93)		Saccharibacteria (TM7) [G-1] bacterium HMT 352	0.97 (-0.03, 1.98)		Streptococcus parasanguinis clade 721	0.89 (-0.11, 1.90)
	Stomatobaculum longum	0.84 (-0.01, 1.68)		Neisseria subflava	0.97 (-0.28, 2.22)		Streptococcus sp. HMT 074	0.89 (0.10, 1.68)
	Capnocytophaga gingivalis	0.84 (-1.07, 2.74)		Leptotrichia hongkongensis	0.97 (-0.58, 2.51)		Gemella sanguinis	0.88 (-0.40, 2.17)
	Prevotella veroralis	0.83 (0.06, 1.59)		Leptotrichia buccalis	0.97 (-0.71, 2.64)		Capnocytophaga sp. HMT 902	0.88 (-1.57, 3.33)
	Leptotrichia buccalis	0.83 (-0.45, 2.11)		Actinomyces sp. HMT 180	0.96 (-0.66, 2.59)		Treponema sp. HMT 238	0.88 (-1.57, 3.33)
	Lachnoanaerobaculum orale	0.82 (0.21, 1.43)		Prevotella sp. HMT 314	0.96 (-0.57, 2.50)		Streptococcus sobrinus	0.88 (-1.57, 3.33)
	Scardovia wiggsiae	0.82 (-0.43, 2.08)		Neisseria oralis	0.96 (-0.22, 2.14)		Butyrivibrio sp. HMT 080	0.88 (-1.32, 3.08)
	Saccharibacteria (TM7) [G-1] bacterium HMT 352	0.82 (-0.10, 1.74)		Neisseria bacilliformis	0.96 (-1.47, 3.38)		Selenomonas sp. HMT 146	0.88 (-1.32, 3.08)
	Bergeyella sp. HMT 907	0.82 (-0.50, 2.14)		Lachnoanaerobaculum orale	0.95 (0.49, 1.42)		Gender	0.87 (-0.91, 2.65)
	Leptotrichia hofstadii	0.82 (-0.60, 2.23)		Tannerella sp. HMT 286	0.95 (-0.43, 2.33)		Porphyromonas pasteri	0.87 (-0.20, 1.93)
	Veillonella dispar	0.82 (0.12, 1.51)		Peptostreptococcaceae [XI][G-5] saphenum	0.95 (-0.77, 2.66)		Neisseria flavescens	0.87 (-0.32, 2.06)
	Prevotella sp. HMT 309	0.82 (0.02, 1.62)		Capnocytophaga granulosa	0.95 (-0.73, 2.62)		Prevotella sp. HMT 309	0.86 (-0.25, 1.97)
	Prevotella scopos	0.81 (-0.45, 2.08)		Leptotrichia goodfellowii	0.94 (-0.60, 2.49)		Neisseria subflava	0.85 (0.03, 1.67)
	Gender	0.80 (-0.25, 1.84)		Neisseria macacae	0.94 (0.36, 1.52)		Veillonella sp. HMT 780	0.85 (-0.98, 2.69)
	Veillonella atypica	0.80 (-0.04, 1.63)		Mycoplasma faucium	0.94 (-0.48, 2.36)		Prevotella maculosa	0.85 (-1.06, 2.76)
	Treponema vincentii	0.78 (-0.25, 1.80)		Selenomonas noxia	0.94 (-0.67, 2.54)		Prevotella nanceiensis	0.85 (-0.59, 2.28)
	Leptotrichia sp. HMT 225	0.77 (-0.20, 1.75)		Actinomyces graevenitzii	0.93 (-0.50, 2.36)		Absconditabacteria (SR1) [G-1] bacterium HMT 875	0.85 (0.02, 1.68)
	Lachnospiraceae [G-3] bacterium HMT 100	0.77 (-0.11, 1.65)		Streptococcus sp. HMT 074	0.93 (0.39, 1.47)		Peptidiphaga sp. HMT 183	0.84 (-0.84, 2.52)
	Neisseria flavescens	0.77 (-0.61, 2.16)		Leptotrichia wadei	0.92 (-0.72, 2.56)		Haemophilus sputorum	0.84 (-0.92, 2.60)
	Lactobacillus gasseri	0.77 (-0.89, 2.43)		Porphyromonas sp. HMT 278	0.92 (-0.16, 2.00)		Megasphaera micronuciformis	0.84 (0.04, 1.64)
	Prevotella sp. HMT 306	0.76 (0.05, 1.47)		Alloprevotella sp. HMT 473	0.91 (-0.89, 2.72)		Veillonella sp. HMT 917	0.84 (-0.37, 2.05)
	Porphyromonas catoniae	0.76 (-0.89, 2.41)		Haemophilus parahaemolyticus	0.91 (-0.43, 2.26)		Saccharibacteria (TM7) [G-1] bacterium HMT 352	0.83 (-0.52, 2.18)
	Mogibacterium vescum	0.75 (0.51, 0.99)		Gemella haemolysans	0.91 (0.57, 1.25)		Aggregatibacter segnis	0.82 (-0.07, 1.71)
	Porphyromonas sp. HMT 275	0.74 (-0.50, 1.98)		Bergeyella sp. HMT 907	0.91 (-0.28, 2.10)		Veillonella atypica	0.82 (-0.02, 1.65)
	Lactobacillus fermentum	0.73 (-0.67, 2.13)		Eikenella corrodens	0.91 (0.22, 1.59)		Capnocytophaga sp. HMT 323	0.81 (-0.26, 1.88)
	Prevotella oralis	0.72 (-0.31, 1.76)		Scardovia wiggsiae	0.91 (-0.35, 2.17)		Neisseria bacilliformis	0.80 (-0.54, 2.14)
	Streptococcus parasanguinis clade 721	0.71 (-0.34, 1.76)		Aggregatibacter actinomycetemcomitans	0.91 (-0.59, 2.41)		Bergeyella sp. HMT 900	0.80 (0.26, 1.34)
	Haemophilus haemolyticus	0.71 (-0.68, 2.10)		Prevotella shahii	0.90 (-0.18, 1.97)		Mycoplasma faucium	0.79 (-0.64, 2.22)
	Capnocytophaga sp. HMT 323	0.70 (-1.01, 2.40)		Leptotrichia hofstadii	0.89 (-0.86, 2.65)		Fusobacterium sp. HMT 203	0.78 (-0.01, 1.57)
	Actinomyces graevenitzii	0.70 (-0.19, 1.59)		Selenomonas sp. HMT 137	0.88 (-0.58, 2.35)		Kingella sp. HMT 459	0.78 (-0.52, 2.08)
	Fusobacterium periodonticum	0.70 (-0.96, 2.36)		Actinomyces odontolyticus	0.88 (0.27, 1.49)		Aggregatibacter actinomycetemcomitans	0.78 (-0.58, 2.14)
	Solobacterium moorei	0.69 (-0.16, 1.53)		Peptococcus sp. HMT 167	0.88 (-0.77, 2.52)		Lachnoanaerobaculum orale	0.77 (0.24, 1.30)
	Selenomonas sp. HMT 136	0.68 (0.46, 0.90)		Butyrivibrio sp. HMT 455	0.87 (-0.09, 1.83)		Corynebacterium durum	0.76 (-0.13, 1.65)
	Prevotella sp. HMT 305	0.68 (0.16, 1.20)		Streptococcus sobrinus	0.87 (-0.51, 2.25)		Treponema sp. HMT 237	0.76 (-1.39, 2.91)
	Actinomyces lingnae [Not Validly Published]	0.67 (-0.50, 1.84)		Alloprevotella sp. HMT 308	0.87 (0.20, 1.53)		Leptotrichia goodfellowii	0.76 (-0.98, 2.49)
	Leptotrichia sp. HMT 498	0.66 (-0.49, 1.80)		Streptococcus parasanguinis clade 721	0.87 (0.01, 1.72)		Stomatobaculum longum	0.76 (0.21, 1.31)
	Neisseria macacae	0.65 (-0.41, 1.72)		Atopobium parvulum	0.86 (-0.03, 1.75)		Alloprevotella sp. HMT 308	0.75 (0.23, 1.27)
	Aggregatibacter actinomycetemcomitans	0.65 (-0.80, 2.11)		Actinomyces naeslundii	0.84 (-1.06, 2.74)		Leptotrichia hofstadii	0.75 (-0.94, 2.44)
	Neisseria perflava	0.65 (-0.35, 1.65)		Leptotrichia sp. HMT 417	0.84 (-1.11, 2.80)		Parascardovia denticolens	0.75 (-0.79, 2.29)
	Rothia mucilaginosa	0.65 (-1.06, 2.35)		Peptostreptococcaceae [XI][G-2] bacterium HMT 091	0.84 (-0.76, 2.43)		Leptotrichia sp. HMT 417	0.75 (-0.15, 1.64)
	Streptococcus infantis clade 638	0.64 (-0.15, 1.43)		Selenomonas sp. HMT 146	0.83 (-0.07, 1.73)		Lactobacillus fermentum	0.75 (-0.63, 2.12)
	Oribacterium parvum	0.63 (-0.70, 1.96)		Lactobacillus vaginalis	0.82 (-0.87, 2.51)		Capnocytophaga sp. HMT 336	0.74 (-0.12, 1.61)
	Campylobacter sp. HMT 044	0.63 (-0.55, 1.81)		Prevotella nanceiensis	0.81 (-0.02, 1.65)		Prevotella pallens	0.74 (0.23, 1.25)
	Capnocytophaga sp. HMT 332	0.63 (-0.44, 1.70)		Prevotella melaninogenica	0.81 (-0.13, 1.75)		Ruminococcaceae [G-1] bacterium HMT 075	0.74 (-0.77, 2.25)
	Gracilibacteria (GN02) [G-1] bacterium HMT 871	0.60 (-0.56, 1.77)		Prevotella salivae	0.80 (-0.51, 2.12)		Prevotella sp. HMT 472	0.74 (-0.95, 2.42)
	Corynebacterium durum	0.60 (-0.68, 1.88)		Ruminococcaceae [G-2] bacterium HMT 085	0.80 (-0.08, 1.68)		Streptococcus parasanguinis clade 411	0.73 (0.01, 1.45)
	Prevotella sp. HMT 475	0.60 (-0.21, 1.41)		Prevotella sp. HMT 475	0.79 (-0.13, 1.72)		Campylobacter sp. HMT 044	0.72 (-0.66, 2.10)
	Neisseria oralis	0.59 (-0.11, 1.28)		Megasphaera micronuciformis	0.79 (-0.09, 1.67)		Neisseria oralis	0.72 (0.19, 1.25)
	Streptococcus parasanguinis clade 411	0.58 (-0.59, 1.75)		Capnocytophaga sp. HMT 336	0.78 (-0.25, 1.81)		Capnocytophaga haemolytica	0.71 (-0.33, 1.74)
	Alloprevotella sp. HMT 473	0.58 (-0.61, 1.77)		Bergeyella sp. HMT 206	0.77 (0.32, 1.23)		Leptotrichia sp. HMT 498	0.70 (-0.86, 2.26)
	Bergeyella sp. HMT 931	0.58 (-0.91, 2.06)		Aggregatibacter sp. HMT 458	0.77 (-0.34, 1.88)		Actinomyces naeslundii	0.70 (-0.67, 2.07)
	Leptotrichia goodfellowii	0.57 (-0.24, 1.38)		Cardiobacterium valvarum	0.77 (0.03, 1.52)		Selenomonas sp. HMT 136	0.69 (0.30, 1.08)
	Leptotrichia sp. HMT 392	0.57 (-1.01, 2.15)		Aggregatibacter paraphrophilus	0.77 (-0.43, 1.96)		Fusobacterium periodonticum	0.69 (-0.46, 1.84)
	Neisseria subflava	0.57 (-0.72, 1.85)		Streptococcus salivarius	0.76 (0.07, 1.45)		Alloprevotella sp. HMT 473	0.68 (-0.89, 2.26)
	Kingella denitrificans	0.56 (-0.41, 1.54)		Gemella morbillorum	0.76 (-0.03, 1.54)		Leptotrichia buccalis	0.68 (0.32, 1.04)
	Aggregatibacter paraphrophilus	0.56 (-0.56, 1.68)		Absconditabacteria (SR1) [G-1] bacterium HMT 875	0.76 (0.12, 1.39)		Mogibacterium vescum	0.68 (-0.23, 1.58)
	Simonsiella muelleri	0.56 (-0.63, 1.75)		Capnocytophaga haemolytica	0.76 (-1.09, 2.60)		Gemella haemolysans	0.66 (-0.09, 1.42)
	Capnocytophaga sputigena	0.54 (-0.45, 1.53)		Prevotella pallens	0.75 (0.18, 1.33)		Gracilibacteria (GN02) [G-1] bacterium HMT 871	0.66 (-0.75, 2.07)
	Leptotrichia sp. HMT 221	0.52 (-0.16, 1.19)		Mogibacterium vescum	0.75 (0.06, 1.44)		Abiotrophia defectiva	0.64 (-0.34, 1.62)
	Haemophilus pittmaniae	0.51 (-0.57, 1.60)		Treponema sp. HMT 231	0.75 (-0.19, 1.69)		Scardovia wiggsiae	0.64 (-0.40, 1.68)
	Veillonella sp. HMT 780	0.51 (-0.35, 1.37)		Alloprevotella sp. HMT 912	0.74 (-0.02, 1.51)		Leptotrichia sp. HMT 221	0.63 (-0.70, 1.97)
	Saccharibacteria (TM7) [G-3] bacterium HMT 351	0.50 (-0.19, 1.20)		Peptostreptococcaceae [XI][G-1] sulci	0.74 (-0.61, 2.09)		Capnocytophaga sp. HMT 332	0.63 (-0.04, 1.31)
	Neisseria elongata	0.50 (-0.55, 1.56)		Prevotella histicola	0.74 (0.37, 1.10)		Veillonella rogosae	0.63 (-0.77, 2.03)
	Alloprevotella sp. HMT 914	0.50 (-0.82, 1.82)		Peptostreptococcaceae [XI][G-7] bacterium HMT 922	0.74 (-0.32, 1.79)		Streptococcus infantis clade 638	0.62 (-0.97, 2.20)
	Bergeyella sp. HMT 322	0.50 (-0.40, 1.39)		Prevotella sp. HMT 526	0.73 (-0.41, 1.87)		Solobacterium moorei	0.59 (0.10, 1.09)
	Diagnose age	0.48 (-0.68, 1.65)		Streptococcus intermedius	0.72 (-0.38, 1.83)		Oribacterium asaccharolyticum	0.59 (0.01, 1.18)
	Peptococcus sp. HMT 168	0.48 (-0.79, 1.75)		Haemophilus sputorum	0.72 (-0.02, 1.46)		Cardiobacterium valvarum	0.59 (-0.81, 1.99)
	Corynebacterium singulare	0.48 (-0.19, 1.15)		Saccharibacteria (TM7) [G-1] bacterium HMT 347	0.72 (-0.99, 2.42)		Actinomyces sp. HMT 172	0.59 (-0.37, 1.55)
	Granulicatella elegans	0.46 (-0.56, 1.48)		Peptostreptococcus stomatis	0.71 (-0.54, 1.97)		Actinomyces sp. HMT 169	0.59 (-0.64, 1.82)
	Kingella oralis	0.46 (-0.60, 1.51)		Streptococcus infantis clade 638	0.71 (-0.47, 1.90)		Prevotella micans	0.59 (-0.06, 1.23)
	Leptotrichia sp. HMT 417	0.45 (-0.25, 1.15)		Kingella sp. HMT 459	0.71 (-0.59, 2.01)		Prevotella sp. HMT 305	0.58 (0.34, 0.82)
	Aggregatibacter sp. HMT 458	0.45 (-0.50, 1.41)		Actinomyces oris	0.71 (-0.22, 1.64)		Streptococcus anginosus	0.58 (-0.47, 1.62)
	Porphyromonas gingivalis	0.42 (-0.71, 1.56)		Parvimonas sp. HMT 393	0.71 (-0.98, 2.39)		Porphyromonas catoniae	0.57 (-0.43, 1.56)
	Streptococcus sp. HMT 074	0.41 (-0.98, 1.79)		Porphyromonas catoniae	0.71 (-0.58, 1.99)		Saccharibacteria (TM7) [G-1] bacterium HMT 347	0.55 (-0.74, 1.85)
	Neisseria bacilliformis	0.40 (-0.13, 0.94)		Leptotrichia sp. HMT 215	0.70 (-0.64, 2.05)		Lactobacillus vaginalis	0.55 (-0.80, 1.91)
	Oribacterium asaccharolyticum	0.40 (-0.20, 1.01)		Haemophilus pittmaniae	0.70 (-0.38, 1.78)		Bergeyella sp. HMT 907	0.54 (-0.79, 1.87)
	Lachnospiraceae [G-2] bacterium HMT 096	0.40 (-0.87, 1.68)		Oribacterium parvum	0.70 (-0.12, 1.52)		Granulicatella elegans	0.54 (-0.63, 1.71)
	Saccharibacteria (TM7) [G-6] bacterium HMT 870	0.40 (-0.02, 0.82)		Prevotella sp. HMT 305	0.68 (-0.12, 1.49)		Selenomonas noxia	0.53 (-0.10, 1.17)
	Veillonella parvula	0.39 (0.01, 0.78)		Leptotrichia sp. HMT 221	0.68 (-0.04, 1.39)		Kingella oralis	0.51 (-0.69, 1.70)
	Tannerella sp. HMT 286	0.38 (-0.58, 1.35)		Capnocytophaga gingivalis	0.66 (-0.43, 1.76)		Mitsuokella sp. HMT 521	0.50 (-0.20, 1.20)
	Absconditabacteria (SR1) [G-1] bacterium HMT 874	0.38 (-1.10, 1.86)		Leptotrichia sp. HMT 392	0.65 (-0.38, 1.69)		Absconditabacteria (SR1) [G-1] bacterium HMT 874	0.50 (-0.67, 1.66)
	Streptococcus salivarius	0.37 (-1.00, 1.74)		Saccharibacteria (TM7) [G-3] bacterium HMT 351	0.64 (-0.57, 1.85)		Fusobacterium naviforme	0.49 (-0.65, 1.62)
	Actinomyces odontolyticus	0.36 (-0.60, 1.32)		Veillonella sp. HMT 780	0.64 (-0.45, 1.73)		Tannerella sp. HMT 286	0.48 (-0.73, 1.70)
	Butyrivibrio sp. HMT 455	0.36 (-0.09, 0.80)		Stomatobaculum longum	0.63 (-0.20, 1.47)		Haemophilus sp. HMT 908	0.48 (-0.22, 1.19)
	Peptidiphaga sp. HMT 183	0.36 (-0.60, 1.32)		Campylobacter sp. HMT 044	0.62 (-1.11, 2.35)		Butyrivibrio sp. HMT 455	0.48 (0.14, 0.82)
	Haemophilus parahaemolyticus	0.35 (-0.40, 1.11)		Corynebacterium durum	0.60 (-0.68, 1.88)		Haemophilus sp. HMT 036	0.48 (-0.80, 1.75)
	Bergeyella sp. HMT 206	0.35 (-0.29, 0.99)		Lactobacillus fermentum	0.60 (0.09, 1.11)		Saccharibacteria (TM7) [G-6] bacterium HMT 870	0.48 (-0.86, 1.82)
	Alloscardovia omnicolens	0.33 (-0.26, 0.93)		Solobacterium moorei	0.58 (-0.11, 1.27)		Streptococcus intermedius	0.48 (-0.27, 1.23)
	Alloprevotella rava	0.33 (-1.53, 2.19)		Saccharibacteria (TM7) [G-1] bacterium HMT 952	0.58 (-0.48, 1.63)		Kingella denitrificans	0.47 (-1.06, 2.00)
	Rothia dentocariosa	0.32 (-0.67, 1.31)		Alloprevotella rava	0.57 (-0.73, 1.88)		Prevotella scopos	0.47 (-0.75, 1.69)
	Capnocytophaga sp. HMT 902	0.31 (-0.27, 0.89)		Prevotella sp. HMT 313	0.57 (-0.66, 1.80)		Actinomyces lingnae [Not Validly Published]	0.46 (-1.16, 2.09)
	Absconditabacteria (SR1) [G-1] bacterium HMT 875	0.29 (-0.55, 1.13)		Actinomyces lingnae [Not Validly Published]	0.57 (-0.41, 1.55)		Corynebacterium singulare	0.46 (-0.63, 1.55)
	Saccharibacteria (TM7) [G-1] bacterium HMT 347	0.29 (-0.21, 0.80)		Leptotrichia sp. HMT 212	0.56 (-0.34, 1.46)		Actinomyces sp. HMT 170	0.46 (-0.07, 0.99)
	Ruminococcaceae [G-2] bacterium HMT 085	0.28 (-0.24, 0.79)		Actinomyces sp. HMT 170	0.56 (-0.17, 1.29)		Bergeyella sp. HMT 206	0.45 (-0.49, 1.39)
	Actinomyces naeslundii	0.25 (-0.40, 0.90)		Haemophilus parainfluenzae	0.53 (-0.39, 1.45)		Lactobacillus gasseri	0.45 (-0.10, 0.99)
	Gemella haemolysans	0.24 (-0.61, 1.10)		Bifidobacterium longum	0.51 (-0.51, 1.53)		Porphyromonas gingivalis	0.44 (-0.59, 1.48)
	Granulicatella adiacens	0.23 (-1.11, 1.57)		Absconditabacteria (SR1) [G-1] bacterium HMT 874	0.50 (-0.50, 1.50)		Lachnospiraceae [G-2] bacterium HMT 096	0.44 (-0.48, 1.37)
	Kingella sp. HMT 459	0.22 (-0.31, 0.75)		Porphyromonas sp. HMT 930	0.50 (-0.21, 1.21)		Aggregatibacter paraphrophilus	0.43 (-0.79, 1.64)
	Actinomyces sp. HMT 170	0.22 (-0.54, 0.97)		Prevotella sp. HMT 306	0.48 (-0.13, 1.10)		Porphyromonas sp. HMT 275	0.39 (-0.54, 1.33)
	Streptococcus intermedius	0.21 (-0.87, 1.29)		Granulicatella adiacens	0.47 (-0.74, 1.69)		Haemophilus parainfluenzae	0.39 (-0.97, 1.74)
	Actinomyces sp. HMT 169	0.21 (-0.49, 0.91)		Peptococcus sp. HMT 168	0.43 (-0.43, 1.30)		Streptococcus salivarius	0.38 (-0.41, 1.17)
	Parvimonas sp. HMT 393	0.18 (-0.62, 0.98)		Corynebacterium singulare	0.43 (-0.44, 1.30)		Actinomyces oris	0.38 (-0.57, 1.33)
	Porphyromonas sp. HMT 930	0.14 (-0.38, 0.66)		Neisseria flavescens	0.42 (-0.17, 1.01)		Neisseria perflava	0.38 (-0.10, 0.86)
	Prevotella nanceiensis	0.14 (-0.68, 0.96)		Actinomyces sp. HMT 169	0.42 (-0.54, 1.38)		Ruminococcaceae [G-2] bacterium HMT 085	0.37 (-0.85, 1.59)
	Haemophilus parainfluenzae	0.12 (-0.32, 0.56)		Prevotella sp. HMT 309	0.42 (-0.03, 0.87)		Veillonella parvula	0.37 (0.00, 0.73)
	Porphyromonas pasteri	0.11 (-0.99, 1.21)		Leptotrichia sp. HMT 218	0.42 (-0.12, 0.96)		Prevotella oralis	0.36 (-0.90, 1.63)
	Ruminococcaceae [G-1] bacterium HMT 075	0.09 (-0.45, 0.63)		Leptotrichia sp. HMT 225	0.41 (-0.44, 1.25)		Alloprevotella rava	0.34 (-0.50, 1.18)
	Prevotella shahii	0.09 (-0.51, 0.68)		Streptococcus sanguinis	0.40 (-0.61, 1.41)		Prevotella veroralis	0.34 (-0.74, 1.41)
	Capnocytophaga haemolytica	0.07 (-0.43, 0.58)		Porphyromonas gingivalis	0.40 (0.11, 0.69)		Porphyromonas sp. HMT 930	0.31 (-0.16, 0.77)
	Leptotrichia sp. HMT 215	0.07 (-0.45, 0.59)		Lachnospiraceae [G-2] bacterium HMT 096	0.39 (-0.47, 1.25)		Rothia dentocariosa	0.29 (-0.13, 0.72)
	Fusobacterium naviforme	0.07 (-0.72, 0.86)		Bergeyella sp. HMT 931	0.39 (-0.04, 0.82)		Alloscardovia omnicolens	0.28 (-0.73, 1.30)
	Haemophilus sp. HMT 036	0.07 (-0.44, 0.57)		Capnocytophaga sp. HMT 902	0.36 (-0.38, 1.10)		Aggregatibacter sp. HMT 458	0.28 (-0.23, 0.79)
	Haemophilus sp. HMT 908	0.03 (-0.39, 0.45)		Neisseria perflava	0.35 (-0.62, 1.32)		Granulicatella adiacens	0.27 (-0.35, 0.90)
				Capnocytophaga sp. HMT 323	0.32 (-0.43, 1.07)		Neisseria macacae	0.23 (-0.91, 1.38)
				Saccharibacteria (TM7) [G-6] bacterium HMT 870	0.30 (-0.47, 1.06)		Actinomyces odontolyticus	0.22 (-0.13, 0.58)
				Peptidiphaga sp. HMT 183	0.29 (-0.80, 1.38)		Simonsiella muelleri	0.19 (-0.27, 0.65)
				Veillonella parvula	0.28 (-0.75, 1.31)		Leptotrichia sp. HMT 392	0.19 (-0.27, 0.65)
				Fusobacterium naviforme	0.24 (-0.26, 0.73)		Prevotella sp. HMT 475	0.10 (-1.04, 1.24)
				Age	0.21 (-0.63, 1.05)		Prevotella marshii	-
				Haemophilus sp. HMT 908	0.21 (-0.71, 1.13)		Bacteroidetes [G-3] bacterium HMT 503	-
				Haemophilus sp. HMT 036	0.21 (-0.29, 0.70)
				Selenomonas artemidis	0.15 (-0.82, 1.12)
				Ruminococcaceae [G-1] bacterium HMT 075	0.13 (-0.83, 1.13)
